# Supplementary material for: Relationship of polymorphisms in the tissue inhibitor of metalloproteinase (TIMP)-1 and -2 genes with chronic heart failure
Source: Sci Rep. 2018 Jun 21;8:9446. doi: 10.1038/s41598-018-27857-5 (PMC6013444; doi:10.1038/s41598-018-27857-5)
Supplement: Supplementary file 2 — Dataset 1 [file 41598_2018_27857_MOESM2_ESM.xlsx]

## Sheet: HF
Relationship of polymorphisms in the tissue inhibitor of metalloproteinase (TIMP)-1 and -2 genes with chronic heart failure
Evelise Regina Polina, Raquel Rosa Candebat Vallejo Araújo, Renan Cesar Sbruzzi, Andréia Biolo, Luís Eduardo Rohde, Nadine Clausell & Kátia Gonçalves dos Santos
	Polymorphisms		HF history								Comorbidities															Electrocardiogram								Echocardiogram										Physical examination
Consecutive number	TIMP1	TIMP2	Duration of HF (months)	Ischaemic HF	Idiopathic HF	Hypertensive HF	Valvular HF	Chagasic HF	Alcoholic HF	Functional class NYHA	Previous AMI	Angina	Myocardial revascularisation surgery	PTCA or stent	Pacemaker	Hypertension	Dyslipidaemia	Diabetes mellitus	Obesity	Previous stroke or TIA	Peripheral vasculopathy	Renal disease	Chronic obstructive pulmonary disease	Cigarette smoking	Alcohol abuse	Sinus rhythm	Left bundle branch block	Right bundle branch block	Biventricular pacing	Duration of QRS (ms)	Q wave	LV overload	Heart rate (bpm)	LV ejection fraction (%)	LV end-diastolic diameter (cm)	LV end-systolic diameter (cm)	Left atrium diameter (cm)	Septal wall thickness (cm)	Posterior wall thickness (cm)	Mitral insufficiency	Tricuspid insufficiency	Pulmonary artery systolic pressure (mmHg)	Segmental dysfunction	Systolic BP (mmHg)	Diastolic BP (mmHg)	Weight (kg)	Jugular venous pressure	Pulmonary rales	S3
1	TT	GG	6	Yes	No	No	No	No	No	3	Yes	No	No	Yes	No	No	Yes	Yes	No	No	No	No	No	Ex-smoker	No		No	No	No	96	Yes	No	65	35	6.9		4.0	0.6	0.6	Yes	No		Yes	130	100	53	Normal	No	No
2	C	GG	46	Yes	No	No	No	No	No	2	Yes	No	No	Yes	No	Yes	Yes	Yes	No	No	No	No	No	Ex-smoker	No	Normal sinus rhythm	Yes	No	No	136	Yes	No	90	24	7.8	7.1	4.6	1.0	1.1	Yes	Yes		Yes	122	80	84	Normal	No	No
3	C	GG	44	No	No	Yes	No	No	No	1	No	No	No	No	No	Yes	Yes	No	No	No	No	Yes	No	Never-smoker	No	Normal sinus rhythm	No	No	No	110	No	Yes	51	33	8.8	7.1	4.6	1.1	1.0	Yes	No		No	160	110	77	Normal	No	No
4	T	GG	60	No	Yes	No	No	No	No	1	No	No	No	No	No	No	No	Yes	No	No	No	No	No	Never-smoker	No	Normal sinus rhythm	No	No	Yes	112	No	No	105	35	6.1	5.0	4.5	1.1	1.1	No	No			150	100	70	Normal	No	No
5	TC	GG	56	Yes	No	No	No	No	No	1	Yes	No	No	No	No	Yes	No	Yes	No	No	No	No	No	Never-smoker	No	Normal sinus rhythm	Yes	No	No	172	No	No	66	42	6.6	5.2	4.5	0.7	0.7	Yes	No		No	160	80	68	Normal	No	No
6	TT	GG	120	No	No	Yes	No	No	No	2	No	No	No	Yes	No	Yes	No	No	No	No	No	No	No	Never-smoker	No	Normal sinus rhythm	No	No	No	110	No	Yes	90	34	5.5	4.6	5.5	1.8	1.3	Yes	Yes	70	No	140	100	64	Normal	No	No
7	TC	GG	102	Yes	No	No	No	No	No	2	Yes	No	No	No	No	Yes	Yes	Yes	Yes	No	No	No	No	Never-smoker	No	Normal sinus rhythm	No	No	No	96	Yes	No	69	45	4.7	3.2	3.6	0.9	0.8	Yes	No		Yes	144	84	72	Normal	No	No
8	C	GG	36	Yes	No	No	No	No	No	1	No	No	No	No	No	Yes	No	Yes	No	Yes	Yes	Yes	No	Never-smoker	No	Normal sinus rhythm	No	No	No	90	Yes	No	74	45	5.4	3.3	4.8	1.1	1.1	Yes	Yes	34	Yes	140	80		Normal	No	No
9	TC	GG	84	No	Yes	No	No	No	No	2	No	No	No	No	No	No	No	No	No	No	No	No	No	Never-smoker	No	Normal sinus rhythm	No	No	No	118	No	No	65	26	5.8	5.1	4.9	0.9	0.8	Yes	Yes	32	No	74	50	46	Elevated	No	No
10	C		9	Yes	No	No	No	No	No	2	Yes	Yes	Yes	Yes	No	Yes	Yes	Yes	No	No	Yes	No	No	Ex-smoker	No	Normal sinus rhythm	No	No	No	88	No	No	100	41	6.4	5.1	5.1	0.9	0.8	No	No		Yes	100	80	66	Elevated	No	No
11	C		96	Yes	No	No	No	No	No	1	Yes	No	No	No	No	No	Yes	No	No	Yes	No	No	No	Current smoker	Yes	Normal sinus rhythm	No	No	No	122	No	No	51	30	7.3	5.9	5.5	1.0	1.0	Yes	No		Yes	120	80	90	Normal	No	No
12	C	GG	48	Yes	No	No	No	No	No	1	Yes	Yes	No	No	Yes	Yes	No	No	No	Yes	No	No	No	Never-smoker	Yes	Atrial fibrillation	No	Yes	No	186	Yes	No	77	45	7.0	5.2	4.6	1.3	1.2	No	No		No	145	80	86	Normal	No	No
13	T	GG	73	Yes	No	No	No	No	No	4	Yes	No	Yes	No	No	Yes	No	Yes	No	No	Yes	Yes	No	Never-smoker	No	Atrial fibrillation	No	No	No	96	No	No	100	40	6.0	4.8	6.1	1.1	0.9	Yes	Yes	52	Yes	158	92	82	Elevated	Yes	No
14	C		40	Yes	No	No	No	No	No	1	Yes	No	No	No	No	No	Yes	No	No	No	No	No	No	Never-smoker	No	Normal sinus rhythm	No	No	No	114	No	No	89	34	6.1	5.1	3.2	0.8	1.0	No	No		Yes	115	75	57	Normal	Yes	No
15	TT		36	No	No	Yes	No	No	No	3	No	No	No	No	No	Yes	No	No	No	No	No	No	No	Never-smoker	No	Normal sinus rhythm	Yes	No	No	146	No	No	95	30	5.6	4.8	4.2	1.7	0.8	Yes	Yes		No	142	72	54	Elevated	Yes	No
16	T	GG	42	Yes	No	No	No	No	No	1	Yes	No	No	No	No	Yes	Yes	No	No	No	No	No	No	Never-smoker	No	Normal sinus rhythm	Yes	No	No	184	No	Yes	96	20	7.6	7.0	3.1	0.9	0.9	Yes	No		No	130	86	60	Normal	No	No
17	C	GG	8	No	Yes	No	No	No	No	1	No	No	No	No	No	No	No	No	No	No	No	No	Yes	Current smoker	No	Normal sinus rhythm	Yes	No	No	208	Yes	No	68	29	7.9	6.8	4.8	1.0	1.0	Yes	Yes	65		135	70	66	Normal	No	No
18	TT	GG	13	Yes	No	No	No	No	No	3	Yes	No	Yes	No	No	Yes	No	No	No	No	Yes	No	No	Ex-smoker	No	Normal sinus rhythm	No	No	No	90	Yes	No	81	20	6.1	5.5	5.8	0.7	0.9	Yes	Yes	68	No	80	60	56	Elevated	Yes	No
19	C	GG	60	Yes	No	No	No	No	No	1	Yes	No	Yes	No	No	Yes	No	No	No	No	No	No	No	Never-smoker	No	Normal sinus rhythm	No	No	No	114	No	Yes	72	36	7.2	5.9	4.6	0.8	1.2	Yes	Yes	52	Yes	110	72	58	Normal	Yes	No
20	C	GG	48	No	Yes	No	No	No	No	1	No	No	No	No	No	No	No	No	No	No	No	No	No	Never-smoker	No	Normal sinus rhythm	Yes	No	No	156	No	No	83	24	5.4	4.8	4.5	0.9	0.8	Yes	Yes	46	No	130	82	82	Normal	No	No
21	C	GG	230	Yes	No	No	No	No	No	1	No	No	No	No	No	No	No	No	No	No	No	No	No	Ex-smoker	No	Atrial fibrillation	No	Yes	No	168	Yes	No	96	33	6.2	5.2	3.8	0.8	0.9	Yes	Yes		Yes	130	60	74	Normal	No	No
22	C	GG	5	Yes	No	Yes	No	No	No	1	No	No	No	No	No	Yes	Yes	Yes	Yes	No	No	Yes	No	Current smoker	No	Normal sinus rhythm	Yes	No	No	188	No	No	74	24	7.0	6.2	4.6	0.7	0.7	No	Yes	46	No	160	100	103	Normal	No	No
23	CC	GG	12	Yes	No	No	No	No	No	3	Yes	No	No	No	No	No	Yes	Yes	Yes	No	No	No	No	Never-smoker	No	Normal sinus rhythm	Yes	No	No	130	No	Yes	103	20	6.5	5.9	4.8	0.8	1.2	Yes	Yes	41	Yes	110	70	70	Normal	No	No
24	CC	GG	18	No	No	Yes	No	No	No	1	No	No	No	No	No	Yes	No	Yes	No	No	Yes	No	No	Never-smoker	No	Normal sinus rhythm	No	No	No	80	No	Yes	87	45	5.3	4.1	4.4	1.4	1.2	No	No		No	130	70	78	Normal	No	No
25	T		48	No	Yes	No	No	No	No	1	No	No	No	No	No	No	No	No	No	No	No	No	No	Never-smoker	No	Normal sinus rhythm	No	No	No	108	No	No	63	34	6.6	5.5	4.6	0.9	0.8	No	Yes		No	94	64	72	Normal	No	No
26	T		96	Yes	No	No	No	No	No	3	Yes	No	Yes	No	No	Yes	Yes	No	No	No	No	Yes	No	Never-smoker	No	Normal sinus rhythm	Yes	No	No	198	No	No	55	33	6.2	5.2	3.7	0.9	0.9	Yes	Yes		No	120	60	71	Normal	No	No
27	TC		24	No	Yes	No	No	No	No	2	No	No	No	No	No	Yes	Yes	Yes	No	Yes	No	Yes	No	Never-smoker	No	Normal sinus rhythm	No	No	No	92	No	Yes	79	40	6.0	4.8	4.2	0.9	0.9	Yes	Yes		No	164	80	50	Normal	Yes	No
28	T	GC	18	Yes	No	No	No	No	No	1	No	No	No	No	No	No	Yes	No	No	No	No	No	Yes	Ex-smoker	No	Normal sinus rhythm	Yes	No	No	140	No	No	58	28	6.7	5.8		1.1	1.1	No	No		No	104	70	66	Normal	No	No
29	T		96	Yes	No	No	No	No	No	1	Yes		Yes	No	No	Yes	Yes	Yes	No	No	No	Yes	No	Ex-smoker	No	Normal sinus rhythm	No	No	No	112	Yes	No	80	42	6.1		4.9	1.2		Yes	Yes		Yes	120	60	74	Normal	No	No
30	CC	GG	14	Yes	No	No	No	No	No	3	No	No	No	Yes	No	Yes	No	Yes	No	No	Yes	No	No	Never-smoker	No	Normal sinus rhythm	No	No	No	86	No	No	89	38	5.9	4.8	4.7	1.0	0.9	Yes	Yes	72	Yes	100	70	52	Normal	No	No
31	C	GG	72	No	Yes	No	No	No	No	3	No	No	No	No	Yes	No	No	No	No	No	No	No	No	Current smoker	No	Atrial fibrillation	Yes	No	No	164	No	No	72	42	5.7	4.5	3.0	0.9	0.9	Yes	Yes	42	No	140	60	40	Normal	No	No
32	T	GG	48	No	Yes	No	No	No	No	2	No	No	No	No	No	Yes	No	No	No	No	Yes	No	No	Ex-smoker	No	Normal sinus rhythm	No	No	No	162	No	No	60	19	6.7	6.1	3.2	0.7	0.7	Yes	Yes	53	No	140	90	73	Normal	No	No
33	TT		120	No	Yes	No	No	No	No	3	Yes	No	No	Yes	No	Yes	No	Yes	No	Yes	Yes	Yes	No	Ex-smoker	No	Normal sinus rhythm	Yes	No	No	194	No	No	71	30	7.0		4.8			Yes	No		Yes	120	70	44	Normal	No	No
34	TT	GG	30	No	No	Yes	No	No	No	3	No	No	No	No	No	No	No	Yes	No	No	No	No	No	Never-smoker	No	Normal sinus rhythm	Yes	No	No	182	Yes	No	79	18	6.1	5.0	5.3	1.4	0.9	Yes	Yes	74	No	140	100	71	Normal	No	No
35	TT	GG	24	Yes	No	No	No	No	No	1	Yes	No	Yes	No	No	Yes	Yes	Yes	Yes	No	No	No	Yes	Never-smoker	No	Normal sinus rhythm	No	No	No	108	Yes	No	73	43	5.5	4.3	4.2	0.9	0.8	Yes	Yes	31	Yes	145	80	94	Normal	No	No
36	C	GG	12	Yes	No	No	No	No	No	1	Yes	No	Yes	No	No	Yes	Yes	Yes	Yes	No	No	No	No	Never-smoker	No	Normal sinus rhythm	No	No	No	96	No	Yes	101	18	8.4	7.7	5.3	1.0	0.7	Yes	No		No	126	72	100	Normal	No	No
37	T		180	Yes	No	No	No	No	No	2	Yes	No	No	Yes	No	Yes	No	Yes	No	Yes	No	No	Yes	Ex-smoker	No	Normal sinus rhythm	Yes	No	No	122	Yes	No	71	21	7.7	6.4	4.0	0.5	0.7	Yes	Yes	67	Yes	84	70	68	Normal	No	No
38	C	GG	120	Yes	No	No	No	No	No	2	Yes	No	Yes	No	No	No	No	Yes	No	No	No	No	Yes	Ex-smoker	No	Normal sinus rhythm	Yes	No	No	130	No	No	73	28	8.3	7.1	5.1	0.8	0.8	Yes	Yes	48	Yes	120	80	60	Normal	No	No
39	TC	GG	24	No	Yes	No	No	No	No	2	No	No	No	No	No	Yes	No	Yes	Yes	No	No	No	Yes	Never-smoker	No	Atrial fibrillation	No	No	No	92	No	Yes	89	30	5.9	4.3	4.3	1.6	0.9	No	No			134	78	68	Normal	No	No
40	CC	GG	72	No	Yes	No	No	No	No	1	No	No	No	No	No	No	No	No	No	No	No	No	No	Never-smoker	No	Normal sinus rhythm	Yes	No	No	178	No	No	45	33	6.6	5.5	4.3	1.1	1.0	Yes	Yes		No	104	60	60	Normal	No	No
41	T	GG	96	No	Yes	No	No	No	No	1	No	No	No	No	No	No	Yes	No	No	No	No	No	No	Current smoker	No	Atrial fibrillation	No	No	No	86	No	Yes	108	24	7.0	6.2	4.6	1.1	1.0	Yes	Yes		No	118	78	72	Normal	No	No
42	TT	GG	72	No	Yes	No	No	No	No	1	No	No	No	No	No	No	No	No	No	Yes	No	No	No	Never-smoker	No	Normal sinus rhythm	No	No	No	100	No	Yes	60	41	6.4	5.1	3.3	1.2	1.2	Yes	Yes		No	150	95	74	Normal	No	No
43	T	GG	108	No	No	Yes	No	No	No	2	No	No	No	No	No	Yes	No	Yes	No	No	No	No	No	Never-smoker	No	Atrial fibrillation	No	No	No	92	No	No	83	44	6.4	5.0	6.3	1.2	1.3	Yes	Yes	47	No	120	78	72	Normal	No	No
44	T	GG	88	No	Yes	No	No	No	No	1	No	No	No	No	No	Yes	No	Yes	No	Yes	No	No	No	Never-smoker	No	Atrial fibrillation	Yes	No	No	154	No	No	70	20	6.6		4.7	1.4	0.9	Yes	Yes	33		140	85	59	Normal	No	No
45	T	GG	22	Yes	No	No	No	No	No	1	Yes	No	No	Yes	No	Yes	Yes	No	No	No	No	Yes	No	Ex-smoker	No	Normal sinus rhythm	No	No	No	88	No	Yes	67	32	5.8	4.9	3.6	1.0	0.9	Yes	Yes		Yes	130	90	65	Normal	Yes	No
46	T	GG	120	Yes	No	No	No	No	No	1	No	No	No	No	No	Yes	No	Yes	No	No	No	No	No	Never-smoker	No	Normal sinus rhythm	No	No	Yes	178	No	No	80	30						Yes	Yes	65	Yes	110	85	91	Normal	No	No
47	T	GG	24	No	No	Yes	No	No	No	1	No	No	No	No	No	Yes	Yes	Yes	No	No	No	No	No	Never-smoker	No	Normal sinus rhythm	Yes	No	No	148	No	No	71	32	5.9	5.0		1.2	1.1	Yes	No		No	122	88	70	Normal	No	No
48	TC	GG	6	No	Yes	No	No	No	No	3	No	No	No	No	No	Yes	No	Yes	Yes	No	No	No	No	Never-smoker	No	Atrial fibrillation	Yes	No	Yes	138	No	No	101	17	6.5	6.0	6.5	1.1	1.0	Yes	Yes	51	No	130	90	87	Normal	Yes	No
49	C	GG	240	No	Yes	No	No	No	No	1	No	No	No	No	No	Yes	No	Yes	No	No	No	No	No	Ex-smoker	Yes	Normal sinus rhythm	No	No	No	84	No	No	64	34	6.0	5.0	5.1	1.0	1.0	Yes	Yes		No	150	100	91	Normal	No	No
50	TT	GG	84	Yes	No	No	No	No	No	1	Yes	Yes	Yes	Yes	No	No	No	No	No	No	No	No	No	Never-smoker	No	Normal sinus rhythm	No	No	No	102	Yes	No	85	30	5.2	3.8	3.9	1.1	1.0	Yes	Yes		Yes	106	70	56	Normal	No	No
51	TC	GG	34	No	No	Yes	No	No	No	1	No	No	No	No	No	Yes	No	No	No	No	No	No	No	Never-smoker	No	Normal sinus rhythm	No	No	No	94	No	Yes	85	19	6.7	6.1	6.3	1.4	1.4	Yes	No	50	No	190	110	102	Normal	No	No
52	TT	GG	180	Yes	No	No	No	No	No	2	Yes	No	No	No	No	Yes	No	No	No	No	No	No	No	Ex-smoker	No	Normal sinus rhythm	Yes	No	No	190	No	No	75	34	5.5	4.6	5.3	1.2	1.2	Yes	Yes		Yes	100	60	57	Elevated	Yes	No
53	TT	GG	30	Yes	No	No	No	No	No	1	Yes	No	No	Yes	No	Yes	No	Yes	No	No	No	No	No	Current smoker	No	Normal sinus rhythm	No	No	Yes	102	Yes	No	99	32	5.4	5.0	3.8	0.9	0.9	Yes	Yes	58	Yes	90	60	63	Normal	No	No
54	TT	GG	24	No	No	Yes	No	No	No	1	No	No	No	No	No	Yes	No	Yes	No	No	No	No	No	Ex-smoker	No	Normal sinus rhythm	No	No	No	96	No	Yes	68	42	5.7	4.5	4.3	1.2	1.1	Yes	Yes		No	135	80	63	Normal	No	No
55	T	GG	60	No	No	Yes	No	No	No	2	No	No	No	No	No	Yes	Yes	Yes	No	No	No	No	No	Never-smoker	No	Normal sinus rhythm	Yes	No	No	204	No	No	73	27	7.6	6.6	5.1	1.1	1.0	Yes	No		No	130	84	80	Normal	No	No
56	C	GG	32	No	Yes	No	No	No	No	1	No	No	No	No	No	Yes	Yes	No	No	No	No	No	No	Never-smoker	Yes	Normal sinus rhythm	No	No	Yes	102	No	No	84	24	6.9	6.1	4.2	1.1	0.7	Yes	Yes	75	No	142	94	59	Normal	No	No
57	TC	GG	192	No	Yes	No	No	No	No	1	No	No	No	No	No	No	No	No	No	Yes	No	No	No	Never-smoker	No	Normal sinus rhythm	No	No	No	88	No	No	64	44	6.3	4.9	4.3	0.8	1.0	Yes	Yes		No	135	80	66	Normal	No	No
58	T	GG	60	No	No	Yes	No	No	No	3	Yes	No	No	No	No	Yes	Yes	No	No	No	Yes	Yes	Yes	Current smoker	Yes	Atrial fibrillation	Yes	No	No	116	No	No	76	45	5.3	4.1	4.5	0.8	0.9	Yes	No	50	No	100	70	52	Elevated	No	No
59	C	GG	108	No	No	Yes	No	No	No	2	No	No	No	No	No	Yes	No	No	No	No	No	No	No	Never-smoker	No	Normal sinus rhythm	No	No	Yes	136	No	No	63	26	6.4	5.6	5.2	0.8	0.9	Yes	No		No	140	80	62	Normal	No	No
60	TC	GG	10	Yes	No	No	No	No	No	2	Yes	No	No	No	No	No	Yes	No	Yes	No	No	No	No	Ex-smoker	No	Normal sinus rhythm	No	No	No	90	Yes	No	53	45	5.7		4.6	1.3	1.2	Yes	Yes	33	Yes	110	70		Normal	No	No
61	T	GG	16	Yes	No	No	No	No	No	2	Yes	No	No	Yes	No	No	No	Yes	No	No	Yes	No	No	Never-smoker	No	Normal sinus rhythm	No	No	No	108	No	No	78	35	6.5	5.4	4.9	0.8	0.9	Yes	Yes	70	Yes	110	60	81	Elevated	No	No
62	TT	GG	24	No	Yes	No	No	No	No	2	No	No	No	No	No	No	Yes	No	No	No	No	No	No	Ex-smoker	No	Normal sinus rhythm	No	No	No	84	No	No	87	23	5.5	4.9	4.1	1.2	0.9	No	Yes	46	No	110	70	53	Normal	No	No
63	T	GG	30	Yes	No	No	No	No	No	1	Yes	No	Yes	No	No	Yes	Yes	Yes	No	No	Yes	Yes	No	Never-smoker	No	Normal sinus rhythm	No	No	No	110	No	No	83	25	6.9	6.0	4.5			No	No			124	60	70	Elevated	No	No
64	T	GG	228	No	Yes	No	No	No	No	1	No	No	No	No	No	Yes	Yes	No	No	No	No	No	No	Ex-smoker	No	Normal sinus rhythm	Yes	No	No	156	No	No	58	36	6.2	5.1	4.2	0.9	0.8	Yes	No		No	124	78	76	Normal	No	No
65	TC	GG	25	No	Yes	No	No	No	No	1	No	No	No	No	No	No	Yes	No	No	No	No	No	No	Never-smoker	No	Normal sinus rhythm	Yes	No	No	140	No	No	65	26	6.5	5.7	4.6	0.7	0.9	Yes	No		No	142	78	66	Normal	No	No
66	T	GG	120	No	No	Yes	No	No	No	1	No	No	No	No	Yes	Yes	Yes	Yes	No	No	No	No	No	Ex-smoker	No	Normal sinus rhythm	Yes	No	No	140	No	No	75	15	7.2		5.1	1.3	1.2	Yes	No		No	140	80	85	Normal	No	No
67	T	GG	38	No	Yes	No	No	No	No	1	No	No	No	No	No	No	No	No	No	No	No	No	No	Never-smoker	No	Normal sinus rhythm	Yes	No	No	150	No	No	91	35	9.0	7.4	6.9	1.0	1.0	Yes	Yes	94	No	120	90	76	Normal	No	No
68	TT		120	No	Yes	No	No	No	No	2	No	No	No	No	No	No	No	No	No	Yes	No	No	No	Never-smoker	No	Atrial fibrillation	No	No	Yes	90	No	No	71	30	6.1	5.2	5.0	0.8	0.8	Yes	Yes	50	No	130	80	41	Normal	No	No
69	TT	GG	120	No	Yes	No	No	No	No	2	No	Yes	No	No	No	Yes	No	No	No	No	No	No	No	Never-smoker	No	Normal sinus rhythm	Yes	No	No	188	No	No	62	27	7.7	6.7	4.8	1.1	1.1	Yes	No		No	140	100	72	Normal	No	No
70	T	GG	44	No	No	Yes	No	No	No	1	No	No	No	No	No	Yes	No	No	No	No	No	No	No	Never-smoker	No	Normal sinus rhythm	No	No	No	126	No	No	67	21	6.2	5.6		1.3	1.1	Yes	Yes	50	No	185	100	57	Elevated	No	No
71	T	GG	66	No	Yes	No	No	No	No	1	No	No	No	No	No	No	Yes	No	Yes	No	No	No	No	Never-smoker	No	Normal sinus rhythm	No	No	No	90	No	Yes	111	41	5.9	4.7	4.3	0.9	0.8	Yes	Yes		No	130	100	105	Normal	No	No
72	T	GG	60	No	No	Yes	No	No	No		No	No	No	No	No	Yes	Yes	Yes	No	Yes	No	Yes	Yes	Ex-smoker	No	Normal sinus rhythm	Yes	No	No	100	No	No	60	28	6.8	5.9	5.3	1.1	1.3	Yes	Yes	75	No	138	88	90	Normal	No	No
73	C	GG	20	No	No	Yes	No	No	No	1	No	No	No	No	No	Yes	Yes	No	Yes	No	No	No	Yes	Ex-smoker	No	Normal sinus rhythm	No	No	No	98	No	No	80	30	7.5	6.4	5.6	1.2	0.7	No	Yes		No	110	80	74	Normal	No	No
74	T	GG	60	No	Yes	No	No	No	No	2	No	No	No	No	No	No	Yes	Yes	No	No	No	No	No	Never-smoker	No	Normal sinus rhythm	No	No	No	114	No	No	97	40	6.0	4.8	4.1	0.7	0.7	No	No		No	135	90	80	Normal	No	No
75	TC	GG	84	Yes	No	No	No	No	No	2	Yes	Yes	No	No	No	Yes	Yes	No	No	Yes	No	No	No	Never-smoker	No	Normal sinus rhythm	Yes	No	No	170	No	Yes	75	38	5.9	4.8	3.7	1.2	1.1	Yes	Yes	35	Yes	120	70	55	Normal	No	No
76	CC	GG	96	No	Yes	No	No	No	No	1	No	No	No	No	No	No	No	No	No	No	No	No	No	Never-smoker	No	Normal sinus rhythm	No	Yes	No	148	Yes	No	71	29	7.2	6.2	5.0	1.0	1.0	Yes	Yes	58	Yes	128	70	40	Normal	No	No
77	T	GG	24	No	Yes	No	No	No	No	2	No	No	No	Yes	No	Yes	No	No	Yes	No	No	No	No	Never-smoker	No	Atrial fibrillation	No	No	No	100	No	No	101	30	6.4	4.3	5.4	0.8	0.8	Yes	Yes	42	No	90	70	106	Normal	No	No
78	C	GG	108	Yes	No	No	No	No	No	1	Yes	No	Yes	No	No	Yes	Yes	No	No	No	No	No	No	Ex-smoker	No	Normal sinus rhythm	Yes	No	No	148	Yes	No	70	11	7.6	7.2	5.4	1.0	0.8	Yes	No		Yes	110	60	66	Normal	No	No
79	T	GG	18	No	Yes	No	No	No	No	1	No	No	No	No	No	No	No	No	No	No	No	No	No	Never-smoker	No	Atrial fibrillation	No	No	No	92	No	No	44	25	6.1	4.9	4.1	1.1	1.0	Yes	Yes	32	No	90	60	49	Normal	No	No
80	C		19	No	Yes	No	No	No	No	1	No	No	No	No	No	No	No	No	No	No	No	No	No	Never-smoker	No	Atrial fibrillation	No	No	No	90	No	No	88	30	6.2	5.3	5.2	0.9	1.0	Yes	Yes		No	128	84	78	Normal	No	No
81	T		336	No	No	Yes	No	No	No	1	No	No	No	No	No	Yes	Yes	Yes	No	No	No	No	No	Ex-smoker	No	Normal sinus rhythm	No	No	No	102	No	Yes	88	37	6.0	4.9	4.6	1.1	1.0	Yes	Yes		No	158	112	86	Normal	No	No
82	C	GG	132	Yes	No	No	No	No	No	4	Yes	No	Yes	No	Yes	No	No	No	No	No	No	Yes	No	Never-smoker	No	Atrial fibrillation	No	No	No	208	No	No	101	25	6.7	5.8	4.9	0.7	0.8	Yes	Yes	54	Yes	90	50	58	Elevated	No	No
83	T	GG	28	Yes	No	Yes	No	No	No	2	Yes	Yes	No	No	No	Yes	Yes	Yes	No	No	No	No	No	Never-smoker	No	Atrial fibrillation	No	No	No	116	No	No	105	23	6.5	5.8	4.3	1.1	1.2	Yes	Yes	60	Yes	142	64	85	Normal	No	No
84	T	GG	192	Yes	No	No	No	No	No	4	Yes	Yes	No	No	No	Yes	No	Yes	No	No	No	No	No	Never-smoker	No	Atrial fibrillation	Yes	No	No	160	No	No	44	21	7.9	7.1	5.1	1.4	1.1	Yes	Yes	29	No	128	68	85	Normal	Yes	No
85	T	GG	70	No	Yes	No	No	No	No	1	No	No	No	No	No	No	Yes	No	No	No	No	No	No	Never-smoker	No	Normal sinus rhythm	No	No	No	110	No	Yes	64	37	7.1	5.8	3.6	1.1	1.1	Yes	Yes		No	84	60	63	Normal	No	No
86	TC	GG	36	No	Yes	No	No	No	No	1	No	No	No	No	No	No	No	No	No	No	No	No	No	Never-smoker	No	Normal sinus rhythm	Yes	No	No	180	No	No	83	19	8.8	8.0	4.4	0.7	0.7	Yes	Yes	45	No	112	76	46	Normal	No	No
87	TT	GG	72	No	Yes	No	No	No	No	1	No	No	No	No	No	No	Yes	No	No	No	No	No	No	Never-smoker	No	Normal sinus rhythm	No	No	No	88	No	No	80	35	5.4	4.5	3.2	0.8	0.8	No	No		No	124	90	42	Normal	No	No
88	C	GG	36	No	Yes	No	No	No	No	1	No	No	No	No	No	No	No	No	No	No	No	No	No	Current smoker	No	Normal sinus rhythm	No	No	No	86	No	No	68	45	5.7	4.3	4.9	1.1	1.1	Yes	Yes	29	No	102	66	78	Normal	No	No
89	TC	GG	48	No	Yes	No	No	No	No	2	Yes	No	No	No	No	Yes	No	Yes	No	No	No	Yes	No	Never-smoker	No	Normal sinus rhythm	Yes	No	No	150	No	Yes	79	29	5.9	5.9	4.6	1.1	1.0	Yes	Yes	58	No	146	80	80	Elevated	No	No
90	T	GG	54	No	Yes	No	No	No	No	1	No	No	No	No	No	No	No	No	No	No	No	No	Yes	Current smoker	No	Atrial fibrillation	Yes	No	No	114	No	No	86	26	8.1	7.1	4.5	0.8	1.0	Yes	Yes	46	No	78	50	85	Normal	No	No
91	C	GG	12	Yes	No	No	No	No	No	1	Yes	Yes	No	Yes	No	Yes	Yes	Yes	Yes	No	No	No	No	Current smoker	No	Normal sinus rhythm	No	No	No	114	No	No	108	33	6.2	5.2	3.3	1.1	0.8	No	No		Yes	142	100	73	Normal	No	No
92	TT		480	No	No	Yes	No	No	No	3	No	No	No	No	No	Yes	No	No	No	No	Yes	Yes	No	Never-smoker	No	Atrial fibrillation	Yes	No	No	188	No	Yes	65	24	6.9	6.1	5.6	1.5	1.2	Yes	Yes	24	No	120	90	83	Normal	No	No
93	T	GG	96	No	No	No	No	No	Yes	1	No	No	No	No	No	No	Yes	No	No	No	No	No	Yes	Ex-smoker	No	Normal sinus rhythm	Yes	No	No	122	No	No	50	45	6.4	4.9	3.2	1.0	0.9	No	No		No	138	68	66	Normal	Yes	No
94	CC	GG	108	No	No	Yes	No	No	No	1	No	No	No	No	No	Yes	Yes	Yes	Yes	No	No	No	No	Never-smoker	No	Normal sinus rhythm	No	No	No	102	No	No	72	45	5.8		4.5	0.9	1.0	Yes	No			150	86	96	Normal	No	No
95	TT	GG	48	No	No	Yes	No	No	No	2	No	No	No	No	No	Yes	No	No	No	Yes	No	Yes	No	Never-smoker	No	Normal sinus rhythm	Yes	No	No	142	Yes	No	56	34	6.1	5.1	4.9	1.2	1.1	Yes	No	46	No	160	80	58	Elevated	No	No
96	T	GG	37	No	Yes	No	No	No	No	1	No	No	No	No	No	No	No	No	No	No	No	No	No	Never-smoker	No	Normal sinus rhythm	Yes	No	No	170	No	Yes	55	30	7.5					Yes	No			140	90	67	Normal	No	No
97	T	GG	13	No	No	Yes	No	No	No	1	No	No	No	No	No	Yes	No	No	No	No	No	No	No	Never-smoker	Yes	Atrial fibrillation	Yes	No	No	116	No	No	96	37	7.0	5.7	6.4	1.3		No	No		No	114	92	82	Normal	No	No
98	C	GG	48	No	Yes	No	No	No	No	1	No	No	No	No	No	Yes	No	No	No	No	No	Yes	No	Never-smoker	No	Atrial fibrillation	No	No	No	102	No	No	117	26	7.2	6.3	7.6	1.0	1.0	Yes	Yes	66	No	114	78	90	Normal	No	No
99	C	GG	33	Yes	No	No	No	No	No	1	Yes	No	No	Yes	No	Yes	Yes	Yes	No	No	No	Yes	No	Ex-smoker	Yes	Normal sinus rhythm	Yes	No	No	96	No	No	51	29	5.9	5.1	4.6	0.8	1.0	Yes	Yes		Yes	130	75	69	Normal	No	No
100	TT	GG	48	Yes	No	No	No	No	No	2	Yes	No	No	Yes	No	Yes	No	Yes	No	No	No	No	No	Never-smoker	No	Normal sinus rhythm	Yes	No	No	148	Yes	No	81	28	6.1	5.3	4.1	0.9	0.8	Yes	Yes	67	No	100	70	49	Normal	No	No
101	CC	GG	50	No	No	Yes	No	No	No	1	No	Yes	No	No	No	Yes	Yes	Yes	No	No	No	No	No	Never-smoker	No	Normal sinus rhythm	Yes	No	No	172	No	No	92	40	6.5	4.8	4.5	1.2	1.1	Yes	Yes	39	No	130	70	66	Normal	No	No
102	T	GG	48	Yes	No	No	No	No	No	1	Yes	No	Yes	No	Yes	Yes	No	Yes	No	No	Yes	Yes	Yes	Never-smoker	No	Normal sinus rhythm	No	No	No	114	Yes	No	45	32	6.3	4.5	4.5	1.0	0.4	Yes	No		Yes	120	68	76	Normal	No	No
103	T	GG	5	No	Yes	No	No	No	No	1	No	No	No	No	No	Yes	No	No	No	No	No	Yes	No	Never-smoker	No	Normal sinus rhythm	Yes	No	No	158	No	No	52	32	6.5	5.5		1.1	1.1	Yes	No	38	No	108	68	65	Normal	No	No
104	T	GG	120	No	Yes	No	No	No	No	1	No	No	No	No	No	No	No	No	No	Yes	No	No	Yes	Ex-smoker	No	Normal sinus rhythm	No	No	Yes	162	No	Yes	110	18	8.4	7.7	4.8	0.8	1.0	Yes	Yes		No	104	78	64	Normal	No	No
105	TC	GG	98	No	No	Yes	No	No	No	3	Yes	No	No	No	No	Yes	Yes	Yes	Yes	No	No	No	No	Ex-smoker	No	Normal sinus rhythm	Yes	No	No	122	No	No	79	40	5.2	4.1	3.9	1.1	0.7	No	No		No	120	90	79	Normal	No	No
106	T	GG	84	No	No	Yes	No	Yes	No	2	No	No	No	No	Yes	Yes	Yes	No	No	No	No	Yes	No	Never-smoker	No	Atrial fibrillation				232			71	45	6.7		5.3	1.1	1.0	No	No		Yes	90	60	78	Normal	Yes	No
107	TT	GG	240	No	Yes	No	No	No	No	1	No	No	No	No	No	Yes	No	No	No	No	No	No	No	Never-smoker	No	Normal sinus rhythm	No	Yes	No	152	No	No	70	33	6.3	5.3	3.8	0.7	0.7	No	No	24	No	130	92	83	Normal	No	No
108	C	GG	60	No	Yes	No	No	No	No	1	No	No	No	No	No	No	No	No	No	No	No	No	No	Ex-smoker	No	Normal sinus rhythm	No	No	No	110	No	No	99	33	6.3	5.3	4.1	1.1	1.1	Yes	Yes	43	No	110	55	52	Normal	No	No
109	C	GG	12	No	Yes	No	No	No	No	1	No	No	No	No	No	Yes	No	No	No	No	No	No	Yes	Ex-smoker	Yes	Normal sinus rhythm	No	No	No	124	No	Yes	105	38	6.9	5.6	4.6	0.9	0.8	Yes	Yes		No	135	70	69	Normal	No	No
110	T	GG	36	No	No	Yes	No	No	No	3	No	No	No	No	No	Yes	No	No	No	No	No	Yes	No	Never-smoker	No	Normal sinus rhythm	No	No	No	98	No	Yes	81	23	6.0	5.3	4.6	1.2	1.2	Yes	Yes	69	Yes	150	90	72	Normal	No	No
111	C	GG	42	No	Yes	No	No	No	No	4	No	No	No	No	No	Yes	No	No	No	No	No	No	Yes	Current smoker	Yes	Normal sinus rhythm	No	No	No	122	No	Yes	74	38	7.8	6.3	5.2	1.1	1.1	Yes	Yes	54	No	120	70	64	Elevated	Yes	Yes
112	C	GG	1	Yes	No	No	No	No	No	4	Yes	No	No	Yes	No	No	No	No	No	No	No	No	No	Ex-smoker	No	Normal sinus rhythm	No	No	Yes	144	Yes	No	60	14	7.8	7.3	4.7	0.9	0.9	Yes	Yes		Yes	90	70	70	Elevated	Yes	No
113	C	GG	60	Yes	No	No	No	No	No	1	No	No	No	No	No	No	No	No	No	No	Yes	No	Yes	Ex-smoker	No	Normal sinus rhythm	Yes	No	No	138	Yes	No	86	45	5.3	4.0	3.4	1.0	1.0	Yes	Yes	34	Yes	134	70	62	Normal	No	No
114	T	GC	60	Yes	No	No	No	No	No	1	No	No	Yes	Yes	No	No	No	No	No	No	No	No	No	Ex-smoker	No	Normal sinus rhythm	Yes	No	No	158	No	No	68	28	7.3	6.3	4.3	1.2	0.9	Yes	Yes	54	Yes	138	70	65	Normal	No	No
115	TT	GG	3	No	No	Yes	No	No	No	1	No	No	No	No	No	Yes	Yes	No	No	No	No	Yes	No	Never-smoker	No	Normal sinus rhythm	No	No	No	90	No	No	102	28	6.0	5.2	4.6	1.2	1.1	Yes	Yes	56	Yes	160	80	64	Normal	No	No
116	CC	GG	60	No	No	Yes	No	No	No	2	No	No	No	No	No	Yes	No	No	No	No	No	No	No	Current smoker	No	Normal sinus rhythm	Yes	No	No	174	No	No	57	44	5.9	4.6	4.2	1.3	1.2	Yes	Yes	39	No	142	68		Normal	Yes	No
117	C	GG	60	No	No	Yes	No	No	No		No	No	No	Yes	No	Yes	No	No	Yes	Yes	No	No	No	Ex-smoker	Yes	Atrial fibrillation	No	No	No	126	Yes	No	69	31	7.3	6.2	5.1	1.2	1.2	No	No		No	136	84	125	Elevated	Yes	No
118	T	GG	72	Yes	No	No	No	No	No	1	Yes	No	No	Yes	No	No	Yes	No	No	No	No	No	No	Ex-smoker	No	Normal sinus rhythm	No	No	No	88	No	No	65	35	5.4	4.4	4.0	0.8	1.1	No	No	40	Yes	130	90	93	Normal	No	No
119	T	GG	12	No	No	Yes	No	No	No	1	No	No	No	No	No	Yes	No	No	No	No	No	No	No	Never-smoker	No	Normal sinus rhythm	No	No	No	116	Yes	Yes	83	36	8.8	7.2	5.4	1.1	1.0	Yes	Yes	48	No	126	60	71	Normal	No	No
120	C	GG	24	No	Yes	No	No	No	No	2	No	No	No	No	No	Yes	No	No	No	No	No	No	No	Never-smoker	No	Normal sinus rhythm	No	No	No	102	No	Yes	92	37	7.5	6.1	5.3	1.0	0.9	Yes	No		No	140	90	86	Normal	No	No
121	C	GG	5	No	Yes	No	No	No	No	1	No	No	No	No	No	No	Yes	No	No	No	No	No	Yes	Current smoker	Yes	Normal sinus rhythm	No	No	No	114	No	Yes	88	31	6.0	5.1	4.6	1.0	0.9	Yes	Yes	60	No	150	110	49	Normal	No	No
122	CC	GG	264	No	Yes	No	No	No	No	1	No	No	No	No	No	No	No	No	No	Yes	No	No	No	Never-smoker	No	Normal sinus rhythm	No	No	No	194	No	Yes	53	24	8.4	7.4	4.6	0.9	0.9	Yes	Yes		No	90	60	39	Normal	No	No
123	TC	GG	38	Yes	No	No	No	No	No	1	Yes	Yes	No	Yes	No	Yes	Yes	No	No	No	No	No	No	Never-smoker	No	Normal sinus rhythm	No	No	Yes	122	Yes	No	89	33	7.4	6.2	5.0	0.7	1.0	Yes	Yes		Yes	80	50	67	Normal	No	No
124	C	GG	24	Yes	No	Yes	No	No	No	1	No	No	Yes	No	No	Yes	Yes	No	No	No	No	No	No	Current smoker	No	Normal sinus rhythm	No	No	No	120	No	Yes	66	45	7.4	5.7	3.5	1.3	1.3	No	No		No	160	78	90	Normal	No	No
125	TT	GG	120	No	Yes	No	No	No	No	1	No	No	No	No	No	No	No	No	No	No	No	No	No	Never-smoker	No	Normal sinus rhythm	Yes	No	No	154	No	No	83	30	6.4	5.0	3.8	0.7	0.7	Yes	Yes		No	130	70	62	Normal	Yes	No
126	TC	GG	4	No	Yes	No	No	No	No	2	No	No	No	No	No	No	Yes	No	No	No	No	No	No	Never-smoker	No	Normal sinus rhythm	No	No	No	122	No	No	72	45	7.0	5.4	5.7	1.0	1.0	Yes	Yes		No	105	70	75	Normal	No	No
127	T	GG	60	Yes	No	No	No	No	No	1	Yes	No	No	No	No	Yes	No	No	No	No	No	No	No	Ex-smoker	Yes	Normal sinus rhythm	No	Yes	No	182	No	No	51	23	6.5	5.8	4.8	0.6	0.6	Yes	Yes	66	No	120	80	64	Normal	No	No
128	C		4	No	Yes	No	No	No	No	1	No	No	No	No	No	Yes	No	Yes	No	No	Yes	Yes	No	Never-smoker	No	Normal sinus rhythm	No	No	No	98	No	No	97	31	6.0	5.1	4.5	0.9	0.8	Yes	Yes		No	150	84		Normal	No	No
129	C		1	No	Yes	No	No	No	No	1	No	No	No	No	Yes	No	No	Yes	Yes	No	No	No	No	Never-smoker	No	Atrial fibrillation	Yes	No	No	172	No	No	60	42	6.2	4.9	4.9	1.0	0.9	No	Yes		No	134	106	88	Normal	No	No
130	T		24	Yes	No	No	No	No	No	2	Yes	No	No	No	No	No	No	Yes	No	No	No	Yes	No	Never-smoker	No	Normal sinus rhythm	No	No	No	108	Yes	No	74	40	6.4	4.6	4.1	0.9	1.1	Yes	Yes		Yes	106	60	88	Normal	No	No
131	TT	GG	72	No	Yes	No	No	No	No	4	No	No	No	No	No	No	No	No	No	No	No	No	No	Never-smoker	No	Atrial fibrillation	Yes	No	No	120	No	No	95	30	6.7	5.3	4.4	0.9	0.9	Yes	No			120	80	73	Normal	No	No
132	C	GG	60	Yes	No	No	No	No	No	1	Yes	No	No	No	No	No	Yes	Yes	No	Yes	Yes	No	Yes	Ex-smoker	Yes	Normal sinus rhythm	No	No	Yes	176	Yes	No	73	27	6.2	5.4	5.0	1.1	0.7	Yes	Yes		No	100	76		Normal	Yes	No
133	T		84	Yes	No	No	No	No	No	3	Yes	No	No	No	No	No	No	Yes	No	No	Yes	Yes	No	Current smoker	No	Normal sinus rhythm	No	No	No	120	Yes	No	77	25	6.7	5.9	6.1	1.5	1.0	Yes	Yes	56	Yes	144	70	76	Normal	No	No
134	CC		210	Yes	No	No	No	No	No	3	Yes	No	No	No	No	Yes	No	No	No	No	No	No	No	Never-smoker	No	Atrial fibrillation	No	No	No	90	Yes	No	70	40	6.2		4.8	1.1	1.0	Yes	Yes	33	Yes	180	84	63	Normal		No
135	C		130	No	No	Yes	No	No	No	2	No	No	No	No	Yes	Yes	Yes	Yes	Yes	No	No	Yes	No	Never-smoker	No	Atrial fibrillation	No	No	No	188	No	No	78	39	8.2	6.6	5.1	1.6	1.4	Yes	Yes		No	120	84	92	Normal	No	No
136	TT		60	No	No	Yes	No	No	No	1	No	No	No	No	No	Yes	No	No	No	No	No	No	No	Never-smoker	No	Normal sinus rhythm	No	No	No	130	No	No	77	36	6.4	5.6	3.6	1.1	1.0	Yes	No		No	130	66	84	Normal	No	No
137	C		72	Yes	No	No	No	No	No	3	Yes	No	No	Yes	No	No	No	No	No	No	No	No	No	Ex-smoker	No	Normal sinus rhythm	No	No	No	112	Yes	No	63	42	5.8	4.6	3.8	0.9	0.9	No	No		Yes	110	60	77	Normal	Yes	No
138	C		36	No	Yes	No	No	No	No	2	No	No	No	No	No	No	No	No	No	No	No	No	No	Never-smoker	No	Normal sinus rhythm	No	No	Yes	136	No	Yes	88	30	9.4	8.0	6.1	0.9	1.0	Yes	Yes	61	No	78	60	69	Normal	No	No
139	T	GG	204	No	No	No	No	Yes	No	3	No	No	No	No	No	Yes	No	No	No	No	Yes	No	No	Never-smoker	No	Atrial fibrillation	No	No	No	126	No	No	70	22	7.7	6.9	5.4	1.1	0.8	Yes	Yes	57	Yes	110	80	87	Elevated	Yes	No
140	TC	GG	36	No	No	No	No	No	No	3	No	No	No	No	No	No	No	No	No	No	No	No	No	Current smoker	No	Normal sinus rhythm	Yes	No	No	168	No	No	102	37	7.1	5.8	4.8	1.0	0.8	Yes	Yes	35	No	96	60	81	Elevated	Yes	Yes
141	C		24	Yes	No	No	No	No	No	3	Yes	No	Yes	No	No	Yes	No	No	No	No	No	No	Yes	Ex-smoker	No	Normal sinus rhythm	No	No	No	102	Yes	No	71	42	5.0		4.0	1.3	1.1	No	No		Yes	124	70	64	Normal	Yes	No
142	T		60	Yes	No	No	No	No	No	1	Yes	No	No	Yes	No	Yes	Yes	No	No	No	No	No	No	Never-smoker	No	Normal sinus rhythm	No	No	No	188	No	No	66	31	6.0	5.1	5.7	1.4	1.2	Yes	Yes	58	Yes	118	80	62	Normal	No	No
143	TC		96	No	No	No	No	Yes	No	2	No	No	No	No	No	Yes	No	No	No	Yes	No	No	No	Never-smoker	No	Normal sinus rhythm	No	No	No	114	No	Yes	84	22	7.8	7.0	5.0	1.3	0.9	Yes	Yes	31	No	102	76	66	Normal	No	No
144	T		10	No	Yes	No	No	No	No	2	No	No	No	No	No	No	No	No	No	No	No	No	No	Never-smoker	No	Normal sinus rhythm	No	No	Yes	126	No	Yes	84	12	7.1	6.7	4.5	0.7	0.7	Yes	Yes	56	No	90	70	64	Elevated	No	Yes
145	T		180	No	No	No	Yes	No	No	1	No	No	No	No	No	No	No	No	Yes	No	No	No	No	Current smoker	No	Normal sinus rhythm	No	No	Yes	128	No	Yes	78	19	8.8	8.0	6.1	1.4	1.4	Yes	Yes	46	No	120	70	108	Normal	No	No
146	TC		360	No	Yes	No	No	No	No	2	No	No	No	No	No	No	Yes	Yes	No	No	No	No	No	Never-smoker	No	Normal sinus rhythm	No	No	No	106	No	No	75	30	6.8	5.8	5.0	0.8	0.8	Yes	Yes	58	No	115	75	61	Normal	No	No
147	TC		7	Yes	No	No	No	No	No	3	Yes	No	No	Yes	No	Yes	No	No	Yes	No	No	No	No	Never-smoker	No	Normal sinus rhythm	No	No	No	182	Yes	No	89	22	6.1	4.4	5.8	1.0	1.2	Yes	Yes	51	Yes	80	60	58	Normal	No	No
148	TC	GG	120	Yes	No	No	No	No	No	2	Yes	No	Yes	Yes	No	Yes	No	Yes	No	No	Yes	No	No	Never-smoker	No	Normal sinus rhythm	Yes	No	No	138		Yes	69	33	5.7	4.8	3.7	0.7	0.8	Yes	Yes	35	Yes	130	70	56	Normal	No	No
149	TC		132	Yes	No	No	No	No	No	2	Yes	Yes	Yes	Yes	Yes	Yes	Yes	No	No	No	No	No	No	Never-smoker	No	Atrial fibrillation	Yes	No	No	242			60	19	6.9	6.3	5.5	0.9	0.7	Yes	Yes	27	Yes	100	80	53	Normal	No	No
150	T	GG	48	No	No	No	No	No	Yes	2	No	No	No	No	No	No	No	No	No	No	No	No	No	Current smoker	Yes	Atrial fibrillation	No	No	No	102	No	No	102	32	7.7	6.5	5.1	1.0	0.9	Yes	Yes	54	No	118	82	85	Normal	No	Yes
151	TC		60	No	Yes	No	No	No	No		No	No	No	No	No	No	No	No	No	No	No	No	No	Ex-smoker	No	Normal sinus rhythm	No	No	Yes	154	Yes	No	75	29	7.7	6.6	5.0	0.8	0.8	Yes	Yes	56	No	70	60	52	Normal	Yes	No
152	T	GG	106	Yes	No	No	No	No	No	1	Yes	No	Yes	No	No	Yes	Yes	Yes	No	No	No	No	No	Ex-smoker	No	Normal sinus rhythm	No	No	No	142	Yes	No	67	37	7.0	5.7	4.8	1.0	0.9	Yes	Yes	38	Yes	142	78	70	Normal	No	No
153	C	GG	12	No	Yes	No	No	No	No	1	No	No	No	No	No	No	No	No	No	No	No	No	No	Current smoker	No	Normal sinus rhythm	Yes	No	Yes	180	No	No	86	19	8.8	8.0	4.6	1.0	0.7	No	Yes	27	No	94	72	73	Normal	No	No
154	TT	GG	180	Yes	No	No	No	No	No	1	Yes	No	No	Yes	No	No	No	No	No	No	No	No	No	Never-smoker	No	Normal sinus rhythm	No	No	No	106	No	No	87	41	6.3	5.0	4.8	1.0	1.0	Yes	Yes		Yes	160	110	64	Normal	No	No
155	C	GG	96	Yes	No	No	No	No	No	2	Yes	Yes	No	No	No	Yes	Yes	No	No	Yes	No	Yes	No	Ex-smoker	No	Atrial fibrillation	No	No	No	88	Yes	Yes	90	36	6.3		5.2	1.6		Yes	No		Yes	180	100	92	Normal	No	No
156	T	GG	60	No	Yes	No	No	No	No	2	No	No	No	No	No	No	No	No	No	No	No	Yes	No	Never-smoker	No	Normal sinus rhythm	Yes	No	No	184			69	19	8.9	8.1	6.3	0.7	1.0	Yes	Yes	67	No	128	72	78	Normal	No	No
157	T	GG	372	No	No	Yes	Yes	No	Yes	3	No	No	No	No	No	Yes	No	No	No	No	No	No	No	Ex-smoker	Yes	Atrial fibrillation	No	No	No	102	No	Yes	77	37	7.2	6.1	5.6	1.4	1.2	Yes	Yes	46	No	150	70	69	Normal	No	No
158	T	GG	96	No	No	Yes	No	No	No	1	No	No	No	No	No	Yes	No	Yes	Yes	No	No	No	No	Never-smoker	Yes	Atrial fibrillation	No	No	No	112	No	No	89	44	6.3	4.9	5.5	1.0	0.9	No	No		No	130	80	104	Normal	No	No
159	C		3	Yes	No	No	No	No	No	1	Yes	No	No	No	No	Yes	No	Yes	Yes	No	No	Yes	No	Never-smoker	No	Normal sinus rhythm	Yes	No	No	160	No	No	100	22	6.8	6.1	5.2	1.3	0.9	No	Yes	45	Yes	110	65	80	Normal	No	No
160	C		120	No	Yes	Yes	No	No	Yes	1	No	No	No	No	No	Yes	Yes	No	Yes	No	No	No	No	Ex-smoker	Yes	Atrial fibrillation	No	No	No	124	No	No	65	35	7.5	6.2	5.5	0.8	0.7	Yes	Yes	54	No	130	70	76	Normal	No	No
161	CC	GG	12	Yes	No	No	No	No	No	1	Yes	No	Yes	Yes	No	No	Yes	Yes	No	No	No	No	No	Ex-smoker	No	Normal sinus rhythm	No	No	No	78	No	No	106	26	6.2	5.0	5.2	1.0	1.1	Yes	Yes	47	Yes	90	60	63	Normal	No	No
162	C	GG	20	Yes	No	No	No	No	No	2	Yes	No	No	No	No	No	No	No	No	No	No	No	No	Never-smoker	No	Normal sinus rhythm	No	No	Yes	130	No	No	59	22	6.7	6.0	4.8	1.0	0.9	No	No		Yes	110	80	69	Normal	No	No
163	CC	GG	120	No	No	Yes	No	No	No	1	No	No	No	No	Yes	Yes	No	No	No	No	No	No	No	Never-smoker	No	Atrial fibrillation	No	No	No	202	No	No	79	20	8.0	6.6	4.2	1.0	1.0	Yes	Yes	36	No	120	80	57	Normal	No	Yes
164	C	GG	96	No	Yes	No	No	No	No	1	No	No	No	No	No	Yes	No	No	No	No	No	No	No	Current smoker	No	Normal sinus rhythm	No	No	Yes	188	No	No	58	19	7.8	7.1	4.4	0.8	0.8	Yes	Yes	32	No	120	86	88	Elevated	No	Yes
165	T	GG	60	Yes	No	No	No	No	No	2	Yes	Yes	No	Yes	Yes	Yes	No	No	No	No	No	No	No	Ex-smoker	No	Normal sinus rhythm	No	No	Yes	96	Yes	No	62	30	6.7	5.6	4.0	0.6	0.7	Yes			Yes	124	80	71	Normal	No	No
166	T	GG	60	No	No	Yes	No	No	No	2	No	No	No	No	No	Yes	No	No	Yes	No	No	Yes	No	Never-smoker	No	Normal sinus rhythm	Yes	No	No	170	No	No	78	30	7.0	6.0	6.6	1.1	1.1	Yes	Yes	57	No	124	84	92	Elevated	No	No
167	T	GG	1	No	No	Yes	Yes	No	No	2	No	No	No	No	No	Yes	No	Yes	No	No	No	No	No	Ex-smoker	Yes	Atrial fibrillation	No	No	No	84	No	No	84	42	6.1	4.8	6.5	1.1	1.0	Yes	Yes	56	No	120	80	78	Normal	No	No
168	C	GG	120	No	No	No	No	No	Yes	1	No	No	No	No	No	Yes	No	No	No	No	No	No	No	Current smoker	Yes	Normal sinus rhythm	No	No	No	118	No	Yes	68	35	6.9	5.7	3.9	0.9	0.9	No	Yes	38	No	132	94	70	Normal	No	No
169	TC	GG	77	No	Yes	No	No	No	No	3	No	No	No	No	No	Yes	No	No	No	No	No	No	No	Never-smoker	No	Atrial fibrillation	No	No	No	102	No	No	78	34	5.5	4.6	5.1	1.1	1.1	Yes	Yes		No	140	80	82	Normal	No	No
170	T	GG	192	Yes	No	No	No	No	No	3	Yes	No	No	No	No	No	No	No	No	No	No	Yes	No	Ex-smoker	No	Normal sinus rhythm	No	No	No	114	No	No	44	45	6.5	5.0	4.5	0.9	0.8	Yes	Yes		Yes	150	90	45	Normal	No	No
171	C	GG	24	No	No	No	No	No	Yes	2	No	No	No	No	Yes	No	No	No	No	No	No	No	No	Ex-smoker	Yes	Normal sinus rhythm	No	Yes	No	160	No	No	60	22	7.5	6.7	5.3	0.9	0.5	Yes	Yes	41	No	102	78	72	Normal	No	No
172	T	GG	120	Yes	No	No	No	No	No	2	Yes	No	Yes	No	No	Yes	No	Yes	No	No	No	No	No	Ex-smoker	No	Normal sinus rhythm	No	No	Yes	102	No	Yes	52	38										130	68	82	Normal	No	No
173	T	GG	48	No	Yes	No	No	No	No	3	No	No	No	No	No	Yes	No	No	No	No	No	No	No	Ex-smoker	Yes	Normal sinus rhythm	No	No	No	116	No	No	104	23	7.3	6.4	5.0	0.7	0.7	Yes	Yes	53	No	120	80	67	Elevated	Yes	Yes
174	T	GG	72	Yes	No	No	No	No	No	3	Yes	No	No	Yes	No	No	No	Yes	No	Yes	No	No	No	Ex-smoker	Yes	Normal sinus rhythm	No	No	No	96	No	No	81	20	6.2	5.4	4.9	0.8	0.8	Yes			Yes	128	60	68	Normal	No	No
175	C	GG	48	No	No	Yes	No	Yes	No	1	No	No	No	No	Yes	Yes	No	No	No	No	No	Yes	No	Ex-smoker	No	Normal sinus rhythm	No	No	No	110	No	No	59	42	5.8	4.6	4.4	1.0	1.0				No	180	130	84	Normal	No	No
176	TT	GG	120	Yes	No	No	No	No	No	3	Yes	Yes	No	No	No	Yes	Yes	No	No	No	No	No	No	Ex-smoker	No	Normal sinus rhythm	No	No	No	86	No	No	58	40			3.4						Yes	130	80	60	Normal	No	No
177	TC	GG	6	No	Yes	No	No	No	No	2	No	No	No	No	No	No	No	Yes	No	No	No	No	No	Never-smoker	No	Normal sinus rhythm	No	No	No	92	No	No	110	28	6.4	5.8	4.3	0.9	0.7	Yes	Yes	34	No	100	82		Normal	Yes	Yes
178	T	GG	100	Yes	No	No	No	No	No	3	Yes	No	No	No	No	Yes	No	Yes	Yes	No	No	Yes	No	Ex-smoker	No	Normal sinus rhythm	No	No	Yes	152	No	No	66	35	6.5	5.4	5.1	1.3	1.2	Yes	Yes		Yes	126	82	100	Elevated	Yes	No
179	TC	GG	96	No	No	Yes	No	No	No	3	Yes	No	No	No	No	Yes	No	No	Yes	No	No	No	No	Ex-smoker	No	Normal sinus rhythm	Yes	No	No	162	No	No	92	32	6.4	5.4	4.1	1.2	1.2	Yes	Yes	39	No	120	76	78	Elevated	No	No
180	TC	GG	62	No	No	Yes	No	No	No	2	No	No	No	No	No	Yes	No	No	Yes	No	No	No	No	Never-smoker	No	Atrial fibrillation	No	No	Yes	186	No	No	70	24	7.9	7.0	5.7	1.0	0.9	Yes	Yes	62	No	148	90	95	Normal	No	No
181	TT	GG	24	Yes	No	Yes	No	No	No	3	No	Yes	No	No	Yes	Yes	No	Yes	Yes	No	No	Yes	No	Never-smoker	No	Atrial fibrillation	No	No	No		No	Yes	74	37	5.5	4.5	5.5	1.8	1.5	Yes	Yes		No	124	70		Normal	No	No
182	TT	GG	24	No	No	No	Yes	No	No	2	No	No	No	No	Yes	No	No	No	No	No	No	Yes	No	Never-smoker	No	Atrial fibrillation	No	No	No	198	No	No	72	31	5.5	3.9	5.8	1.1	0.7	Yes	Yes		No	98	70	46	Normal	No	No
183	T	GG	300	No	Yes	No	No	No	No	3	No	No	No	No	Yes	No	No	No	No	No	Yes	No	No	Ex-smoker	No	Atrial fibrillation	Yes	No	No	154	No	No	92	32	8.2	6.9	5.3	1.1	1.1	Yes	Yes	66	No	93	60	49	Normal	No	No
184	T	GG	84	No	No	No	No	No	Yes	1	No	No	No	No	No	Yes	No	No	No	No	No	No	No	Never-smoker	Yes	Normal sinus rhythm	No	No	No	90	No	Yes	73	34	7.1	5.9	4.8	1.1	1.1	Yes	Yes		No	180	80	62	Normal	No	No
185	T	GG	96	No	Yes	No	No	No	No	2	No	No	No	No	No	No	No	No	No	No	No	No	No	Current smoker	Yes	Normal sinus rhythm	No	No	No	92	No	No	134	35	7.0	5.8	5.7	0.8	0.8	Yes	Yes	55	No	140	60	90	Normal	No	No
186	C	GG	60	Yes	No	No	No	No	No	1	No	No	No	No	No	Yes	Yes	Yes	No	No	No	No	No	Never-smoker	Yes	Normal sinus rhythm	No	No	No	100	Yes	Yes	95	24	7.8	7.1	4.6	1.0	1.1	Yes	Yes		No	150	90	64	Normal	No	No
187	TC	GG	48	No	No	No	No	No	No	1	No	No	No	No	No	No	No	No	No	No	No	No	No	Current smoker	No	Normal sinus rhythm	Yes	No	No	140	No	No	74	26	7.2	6.6	5.5	0.9	0.8	Yes	Yes	61	No	102	62	55	Normal	No	No
188	T	GG	66	No	Yes	No	No	No	No	1	No	No	No	No	No	No	No	No	No	No	No	No	No	Ex-smoker	No	Normal sinus rhythm	Yes	No	No	188	No	No	71	21	7.1	6.4	4.2	1.0	0.7	Yes	Yes	28	No	118	70	71	Normal	No	No
189	T	GG	48	Yes	No	No	No	No	No	1	No	No	Yes	No	No	Yes	No	Yes	No	No	No	Yes	No	Never-smoker	No	Normal sinus rhythm	No	No	No	140	No	No	94	39	5.8	4.7	3.7	0.9	1.0	Yes	Yes	26	Yes	148	78	71	Normal	No	No
190	CC	GG	24	Yes	No	No	No	No	No	2	No	No	No	No	No	Yes	No	Yes	No	No	No	Yes	Yes	Current smoker	No	Normal sinus rhythm	No	No	No	96	No	No	77	29	5.9	5.1	4.8	0.9	1.1	Yes	Yes	66	Yes	140	60	63	Normal	No	No
191	T	GG	48	Yes	No	No	No	No	No	1	Yes	No	No	Yes	No	Yes	No	Yes	No	No	No	No	No	Never-smoker	No	Normal sinus rhythm	No	No	No	88	Yes	No	84	45	4.9		5.1	1.1	0.9	Yes	Yes		Yes	98	62	62	Normal	No	No
192	TC	GG	24	No	Yes	No	No	No	No	1	No	No	No	No	No	No	No	No	No	No	No	Yes	Yes	Ex-smoker	No	Normal sinus rhythm	No	No	No	86	No	No	85	37	6.0	4.9	3.3	0.9	0.9	No	No		No	122	82	64	Normal	No	No
193	T	GG	60	No	No	Yes	No	No	No	1	No	No	No	No	No	Yes	No	No	No	No	No	Yes	No	Never-smoker	No	Normal sinus rhythm	Yes	No	No	150	No	No	49	44	5.5	4.3	4.6	1.3	1.3	Yes	Yes		No	138	80	59	Normal	No	No
194	C	GG	4	No	Yes	No	No	No	No	1	No	No	No	No	No	Yes	No	Yes	No	No	Yes	Yes	Yes	Never-smoker	No	Atrial fibrillation	No	Yes	No	178	Yes	No	113	32	7.6	6.4	5.5	1.2	1.2	Yes	Yes	58	No	90	70		Elevated	Yes	Yes
195	T	GG	12	No	Yes	No	No	No	No	2	No	No	No	No	No	Yes	No	No	No	No	No	No	No	Never-smoker	Yes	Normal sinus rhythm	No	No	No	88	No	No	113	25	6.0	5.3	5.5			Yes	No	52		148	90	90	Normal	No	No
196	TT	GG	24	No	Yes	No	No	No	No	2	No	No	No	No	No	No	No	No	No	No	No	No	No	Never-smoker	No	Normal sinus rhythm	Yes	No	No	154	No	No	58	39	5.9	4.6	4.4	1.1	0.9	Yes	Yes		No	110	70	62	Normal	Yes	No
197	T	GG	3	No	No	Yes	No	No	No		No	No	No	No	No	Yes	No	No	Yes	No	No	No	Yes	Ex-smoker	No	Normal sinus rhythm	No	No	Yes	142	No	No	116	30	6.2	5.3	4.3	1.4	1.3	Yes	Yes		No	90	60			No	No
198	T	GG	1	No	No	No	No	No	Yes		No	No	No	No	No	No	No	No	No	No	No	No	No	Current smoker	Yes	Normal sinus rhythm	No	Yes	No		No	No	80	21	6.2	5.6	4.2	0.7	0.7	Yes	Yes	53	No	122	80	59	Elevated		No
199	TC	GG	150	No	No	Yes	No	No	No	1	No	No	No	No	No	Yes	No	No	Yes	No	No	Yes	No	Current smoker	No	Normal sinus rhythm	Yes	No	No	130	No	Yes	62	42	6.7	5.3	4.7	1.6	1.2	Yes	No		No	130	80	94	Normal	No	No
200	T	GG	180	No	Yes	No	No	No	No	1	No	No	No	No	Yes	No	No	No	No	No	No	No	No	Never-smoker	No									31	7.9	6.7	4.1	0.8	0.9	Yes	Yes	66	No	120	80	73	Elevated	No	No
201	TC	GG	48	Yes	No	No	No	No	No	2	Yes	No	No	Yes	No	No	Yes	No	No	No	No	No	No	Ex-smoker	No	Normal sinus rhythm	No	No	No	106	No	Yes	69	40	6.1	4.9	3.6	1.0	0.9	Yes	No		Yes	120	70	57	Normal	No	No
202	C	GG	48	No	Yes	No	No	No	No	3	No	No	No	No	No	Yes	No	Yes	No	Yes	No	No	No	Ex-smoker	No	Atrial fibrillation	No	No	No	104	No	No	88	26	7.1	6.2	5.8	1.1	1.0	Yes	Yes	56	No	120	80	96	Elevated	Yes	No
203	TC	GG	60	Yes	No	No	No	No	No	2	Yes	No	Yes	No	No	No	Yes	No	No	No	No	No	Yes	Ex-smoker	No	Normal sinus rhythm	Yes	No	No	180	No	No	80	35	7.0	5.8	5.0	1.1	1.0	Yes	Yes	46	Yes	120	70		Normal	No	No
204	T	GG	252	Yes	No	No	No	No	No	1	Yes	No	Yes	Yes	No	Yes	Yes	Yes	No	No	No	Yes	No	Never-smoker	No	Normal sinus rhythm	No	No	No	120	No	Yes	44	38	7.3	5.9	5.9	1.3	0.9	Yes	Yes	70	Yes	120	76		Elevated	No	No
205	CC	GG	84	Yes	No	No	No	No	No	1	No	No	No	No	No	Yes	Yes	Yes	No	No	No	No	No	Never-smoker	No	Normal sinus rhythm	Yes	No	No	164	No	No	76	40	5.1	4.1	3.6	1.0	0.9	Yes	Yes	33	Yes	114	68	55	Normal	No	No
206	TT	GG	12	Yes	No	No	No	No	No	3	No	Yes	No	No	No	No	No	No	No	No	No	No	No	Ex-smoker	No	Atrial fibrillation	No	No	No	110	No	No	86	40	6.0	4.8	5.7	0.8	0.8	Yes	Yes	56	No	120	80	73	Normal	No	No
207	C	GG	24	No	No	No	No	No	Yes	1	No	No	No	No	No	No	No	No	No	No	No	No	No	Ex-smoker	Yes	Normal sinus rhythm	No	No	No	104	No	Yes	80	35	6.5	5.4	4.8	1.0	1.0	Yes	No		No	120	80	75	Normal	No	No
208	T	GG	60	No	Yes	No	No	No	No	2	No	No	No	No	No	No	No	No	No	No	No	No	No	Never-smoker	Yes	Normal sinus rhythm	No	No	Yes	124	No	Yes	87	26	8.6	7.5	6.6	1.0	0.9	Yes	Yes	63	No	95	60	72	Elevated	No	No
209	C	GG	12	No	Yes	No	No	No	No	1	No	No	No	No	No	No	No	No	No	No	No	No	No	Never-smoker	No									30	6.2	5.3	4.4	0.9	0.7	Yes	Yes	38	No	145	80		Normal	No	No
210	T	GG	36	No	No	Yes	No	No	No	2	No	No	No	No	No	Yes	No	No	No	No	No	No	No	Current smoker	Yes	Normal sinus rhythm	No	No	No	96	No	Yes	101	40	4.6	3.7	2.1	1.0	1.0	Yes	Yes	27	No	104	80	58	Normal	No	No
211	TT	GG	96	Yes	No	No	No	No	No	1	Yes	No	No	No	No	No	Yes	No	No	No	No	No	Yes	Never-smoker	No	Normal sinus rhythm	No	No	No	88	Yes	No	52	45	5.4	4.1	3.8	0.7	0.8	Yes	Yes		Yes	120	60	46	Normal	No	No
212	T	GG	72	Yes	No	No	No	No	No	2	No	No	No	Yes	No	Yes	No	No	No	No	No	No	Yes	Ex-smoker	Yes	Atrial fibrillation	No	Yes	No	148	No	No	67	38	5.9	4.8	5.0	0.8	1.0	Yes	Yes		Yes	130	74	76	Elevated	Yes	No
213	CC	GG	204	No	No	No	Yes	No	No	2	No	No	No	No	No	No	Yes	No	No	No	No	No	No	Ex-smoker	No	Atrial fibrillation	No	No	Yes	92	No	No	97	37	6.1	5.0	5.6	0.9	0.9	Yes	Yes	38	No	100	70	67	Normal	Yes	No
214	C	GG	48	No	Yes	No	No	No	No	1	No	No	No	No	No	No	No	No	No	No	No	No	No	Never-smoker	No	Atrial fibrillation	No	No	No	100	No	No	117	33	7.3	6.1	6.3	0.9	1.0	Yes	Yes	38	No	100	70	63	Normal	No	No
215	T	GG	48	No	No	No	No	No	Yes	2	No	No	No	No	No	No	No	No	No	No	No	Yes	No	Ex-smoker	Yes	Normal sinus rhythm	No	No	No	102	Yes	No	90	35	6.9	5.7	5.4	1.1	1.1	Yes	Yes			140	110	86	Normal	No	No
216	T	GG	15	No	Yes	No	No	No	No	1	No	No	No	No	No	Yes	No	No	No	Yes	No	No	Yes	Ex-smoker	No									35	7.0	5.8	5.3	0.9	0.9	Yes	Yes	52	No	136	88	90	Normal	No	No
217	T	GG	12	No	Yes	No	No	No	No	2	No	No	No	No	No	No	No	No	No	No	No	No	Yes	Ex-smoker	Yes									15	5.8	5.3	4.3	1.0	0.9		Yes	53	No	110	70	58	Normal	No	No
218	C	GG	24	No	No	No	No	No	Yes	3	No	No	No	No	No	No	No	No	No	No	No	No	No	Ex-smoker	Yes	Normal sinus rhythm	No	No	No	104	No	No	101	25	6.8	6.0	4.6	1.0	1.0	Yes	Yes		No	90	50	60	Elevated	Yes	No
219	C	GG	96	No	No	No	Yes	No	No	2	No	No	No	No	Yes	No	No	No	No	No	No	No	No	Current smoker	No	Normal sinus rhythm	No	No	No	114	No	No	68	32	7.1	6.0	4.3	1.2	0.9	No	Yes	34	No	148	102		Normal	No	No
220	T	GG	48	Yes	No	No	No	No	No	3	Yes	No	Yes	No	No	Yes	No	Yes	No	Yes	No	Yes	No	Ex-smoker	No	Normal sinus rhythm	No	No	No	106	Yes	No	99	20	5.7	4.8	4.9	1.2	1.2	Yes	No		No	160	100	80	Elevated	Yes	No
221	T	GG	18	Yes	No	No	No	No	No	1	Yes	No	No	Yes	No	No	No	No	No	No	No	No	No	Never-smoker	No	Normal sinus rhythm	No	No	No	108	Yes	No	48	40	5.9	4.5	5.0	0.8	1.0	Yes	No		Yes	100	80	76	Normal	No	No
222	T	GG	72	No	No	No	Yes	Yes	Yes	2	No	No	No	No	No	No	No	No	No	No	No	No	No	Ex-smoker	Yes	Normal sinus rhythm	No	No	No	106	No	Yes	71	17	7.6	7.0	6.9	1.3	1.1	Yes	Yes	39		105	70	80	Normal	No	No
223	TC	GG	120	No	No	Yes	No	No	No	3	No	No	No	No	No	Yes	No	No	No	No	No	No	No	Never-smoker	No	Normal sinus rhythm	No	No	Yes	142		Yes	90	20	6.3	5.7	4.7	1.0	1.1	Yes	Yes	41	No	140	100	59	Normal	No	No
224	T	GG	13	No	No	Yes	No	No	Yes	1	No	No	No	No	No	No	No	No	No	No	No	No	No	Ex-smoker	Yes	Normal sinus rhythm	No	No	No	106	No	Yes	64	38	6.4	5.2	5.0	1.4	1.2	Yes	Yes	66		140	60	90	Normal	No	No
225	T	GG	36	Yes	No	No	No	No	No	1	Yes	Yes	Yes	No	No	Yes	Yes	No	Yes	No	No	Yes	No	Never-smoker	No	Normal sinus rhythm	No	No	No	94	No	Yes	72	35	5.4	4.5	3.4	0.8	0.8	Yes	Yes		Yes	135	90	107	Normal	No	No
226	TC	GG	12	No	No	No	No	Yes	No	1	No	No	No	No	No	No	No	No	No	No	No	No	No	Never-smoker	No	Normal sinus rhythm	No	No	No	110	Yes	No	66	37	6.0	5.2	4.8	1.0	1.0	No	No		No	120	72	101	Normal	No	No
227	TC	GG	3	Yes	No	No	No	No	No	1	Yes	Yes	No	Yes	No	Yes	Yes	Yes	No	No	Yes	No	No	Never-smoker	No	Normal sinus rhythm	No	No	No	82	Yes	No	77	41	5.0	4.0	4.6	1.1	1.1	Yes	Yes		Yes	124	70		Normal	No	No
228	T	GG	6	Yes	No	No	No	No	No	1	Yes	No	No	No	No	No	No	No	No	No	No	No	No	Ex-smoker	Yes									29	6.5	5.6	4.1	0.9	0.9	Yes	Yes		Yes	140	90	54	Normal	No	No
229	C	GG	201	No	No	No	No	Yes	No	1	No	No	No	No	Yes	Yes	No	No	No	No	No	No	No	Ex-smoker	No	Atrial fibrillation								35	6.9	5.7	4.2	1.1	1.0	No	No		No	134	86	72	Normal	No	No
230	C	GG	72	No	Yes	No	No	No	No	2	No	No	No	No	No	Yes	No	No	Yes	No	No	Yes	No	Ex-smoker	No	Atrial fibrillation	No	No	No	112	No	No	49	38	6.4	5.2	5.1	0.8	0.9	Yes	No		No	120	70	99	Normal	Yes	No
231	T	GG	133	No	No	No	No	No	Yes	2	No	No	No	No	No	No	No	No	No	No	No	No	No	Current smoker	Yes	Atrial fibrillation	No	No	No	100	No	Yes	74	14	6.3	5.5	5.8	0.9	0.7	Yes	Yes	56	No	110	70	84	Elevated	No	No
232	C	GG	24	No	No	No	No	No	Yes	2	No	No	No	No	No	Yes	No	No	No	No	No	No	No	Ex-smoker	Yes	Atrial fibrillation	No	No	Yes	112	No	No	58	39	6.7	5.4	4.5	1.0	0.9	Yes	Yes	53	No	108	80	77	Normal	No	No
233	CC	GG	131	No	No	No	No	No	No	3	No	No	No	No	No	Yes	No	No	No	No	No	No	Yes	Ex-smoker	No	Normal sinus rhythm	No	No	Yes	134	No	Yes	86	39	8.5	6.8	4.8	0.8	0.9	Yes	Yes	43	No	130	70	74	Normal	No	No
234	T	GG	96	No	Yes	No	No	No	No	2	No	No	No	No	No	Yes	No	Yes	Yes	No	No	No	No	Ex-smoker	No	Normal sinus rhythm	Yes	No	No	206	No	No	96	20	8.6	7.8	6.0	1.1	1.0	Yes	Yes	51	Yes	135	90	94	Normal	Yes	No
235	C	GG	24	No	No	No	No	Yes	Yes	3	No	No	No	No	No	Yes	No	No	Yes	No	No	No	No	Ex-smoker	Yes	Normal sinus rhythm	No	No	No	108	No	Yes	105	32	6.5	5.5	5.8	0.9	1.0	Yes	Yes	54	No	118	82	55	Normal	No	No
236	TT	GG	1	No	Yes	No	No	No	No	1	No	No	No	No	Yes	No	No	No	No	No	No	No	No	Never-smoker	No	Atrial fibrillation	Yes	No	No	178	No	No	70	41	5.3	4.3	3.3	0.8	0.6	No	Yes	23	No	106	80	80	Normal	No	No
237	C	GG	48	Yes	No	No	No	No	No	2	Yes	No	No	Yes	No	Yes	Yes	No	Yes	No	No	No	No	Never-smoker	No	Normal sinus rhythm	No	No	No	110	Yes	No	60	35	5.8	4.7	4.6	1.1	0.9	No	No		Yes	110	76	119	Normal	No	No
238	C	GG	7	Yes	No	No	No	No	No	1	Yes	No	Yes	Yes	No	Yes	Yes	Yes	No	No	No	Yes	No	Ex-smoker	No	Normal sinus rhythm	No	No	No	86	Yes	No	86	30	6.8	5.8	4.1	1.1	0.6	Yes	Yes	45	Yes	102	72	73	Normal	No	No
239	T	GG	60	No	No	Yes	No	No	No	3	No	No	No	No	No	Yes	Yes	No	Yes	No	No	No	No	Ex-smoker	No	Normal sinus rhythm	No	No	No	80	No	No	60	42	6.6	5.2	4.1	1.3	1.3	Yes	Yes	40	No	150	90	82	Elevated	No	No
240	T	GG	48	No	No	Yes	No	No	No	1	No	No	No	No	No	Yes	Yes	No	Yes	Yes	No	Yes	No	Never-smoker	Yes	Normal sinus rhythm	No	Yes	No	150	No	Yes	126	36	6.7	5.5	4.8	1.0	1.0	Yes	Yes	41	No	136	100	98	Normal	No	No
241	T	GG	60	No	No	No	No	No	Yes	2	No	No	No	No	No	No	No	No	No	No	No	Yes	Yes	Never-smoker	Yes	Atrial fibrillation	No	No	No	118	No	No	109	24	7.7	6.9	5.9	1.0	1.0	Yes	Yes	67	No	90	70	76	Elevated	No	Yes
242	C	GG	2	No	No	Yes	No	No	No	1	No	No	No	No	No	Yes	No	No	No	No	No	No	No	Never-smoker	No	Normal sinus rhythm	No	No	No	90	No	Yes	107	30	5.7	4.9	4.9	1.5	1.3	Yes	Yes	56	No	180	130	73	Normal	No	No
243	TC	GG	6	No	Yes	No	No	No	No	2	No	No	No	No	No	Yes	Yes	Yes	No	No	No	No	No	Never-smoker	No	Normal sinus rhythm	Yes	No	Yes	154	No	Yes	88	23	7.3	6.5	6.1	1.1	1.1	Yes	Yes	43	No	120	80	70	Normal	Yes	No
244	T	GG	1	No	No	Yes	No	No	No	1	No	No	No	No	No	Yes	No	No	Yes	No	No	No	No	Ex-smoker	Yes	Atrial fibrillation	No	No	Yes	114	No	Yes	120	28	6.7	5.8	5.8	1.3	1.3	Yes	Yes	53	No	100	70	119	Normal	No	No
245	T	GG	60	No	No	Yes	No	No	No	2	No	No	No	No	No	Yes	No	No	Yes	No	No	No	No	Ex-smoker	Yes	Atrial fibrillation	No	No	No	82	No	No	91	30	5.6	4.8	5.1	1.2	1.1		No		No	210	120	98	Normal	No	No
246	T	GG	36	No	No	Yes	No	No	No	2	No	No	No	No	No	Yes	No	No	Yes	No	No	Yes	No	Ex-smoker	Yes	Normal sinus rhythm	Yes	No	No	154	No	No	109	25	6.8	6.0	5.5	1.3	1.2	Yes	Yes		Yes	142	94	102	Normal	No	No
247	C	GG	24	No	No	No	No	No	Yes	2	No	No	No	No	No	No	No	No	No	No	No	No	No	Never-smoker	Yes	Normal sinus rhythm	No	No	No	114	No	Yes	141	31	6.8	5.7	4.7	1.0	0.9	No	No		No	120	80	80	Normal	Yes	No
248	TT	GG	3	No	No	No	No	No	No	1	No	No	No	No	No	No	No	No	No	No	No	No	No	Current smoker	No	Normal sinus rhythm	No	No	No	84	No	No	76	43	5.1	4.0	3.5	0.9	0.9	Yes	No	37	No	120	86	64	Normal	No	No
249	T	GG	3	No	No	No	No	No	Yes	2	No	No	No	No	No	Yes	No	Yes	No	No	Yes	Yes	No	Never-smoker	Yes	Normal sinus rhythm	Yes	No	Yes	168	Yes	Yes	100	19	7.9	7.2	5.1	0.6	0.8		Yes	57	No	110	50	67	Normal	No	No
250	C	GG	12	No	No	Yes	No	No	No	1	No	No	No	No	Yes	Yes	No	No	No	No	No	Yes	No	Never-smoker	No	Normal sinus rhythm	No	No	No	104	No	No	79	34	7.2	6.0	5.1	1.3	1.2	Yes	Yes	42	No	126	86	66	Normal	No	No
251	T	GG	4	Yes	No	No	No	No	No	2	Yes	No	No	No	No	No	Yes	No	Yes	No	No	No	Yes	Ex-smoker	Yes	Normal sinus rhythm	No	No	Yes	174	Yes	No	101	25	8.4		4.7	1.1	1.1	Yes	Yes		Yes	100	70	91	Normal	Yes	Yes
252	T	GG	96	No	No	Yes	No	No	Yes	1	No	No	No	No	No	Yes	Yes	Yes	No	No	No	Yes	No	Never-smoker	Yes	Normal sinus rhythm	No	No	No	96	No	Yes	72	27	6.3	5.5	4.5	1.0	0.9	Yes	Yes		No	198	112	77	Normal	Yes	No
253	TC	GG	312	No	No	Yes	No	No	No	2	Yes	Yes	No	Yes	No	Yes	No	Yes	No	No	No	Yes	No	Never-smoker	No	Normal sinus rhythm	No	Yes	No	142	No	No	87	38	6.0	4.3	4.5	0.9	0.8	No	Yes	46	No	125	65	50	Normal	No	No
254	TT	GG	168	Yes	No	Yes	No	No	No	2	No	No	No	No	No	Yes	No	No	Yes	No	No	No	No	Never-smoker	No	Normal sinus rhythm	No	No	Yes	152	No	No	79	32	6.2	5.1	4.6	1.1	1.2	No	Yes		No	146	72	85	Normal	No	No
255	TC	GG	48	Yes	No	No	No	No	No	3	Yes	No	Yes	No	No	Yes	Yes	Yes	No	No	No	Yes	Yes	Current smoker	No	Normal sinus rhythm	No	No	No	106	Yes	Yes	122	33	5.8	4.1	5.4	1.1	1.0	Yes	Yes	46	Yes	120	70	93	Elevated	Yes	Yes
256	C	GG	48	No	No	No	No	No	Yes	2	Yes	Yes	No	No	No	No	Yes	No	No	No	No	No	No	Current smoker	Yes	Atrial fibrillation	No	No	No	120	Yes	No	80	18	7.2	6.6	5.8	1.0	0.7	Yes	Yes	59	No	120	80	89	Normal	No	No
257	C		144	No	No	Yes	No	No	No	1	No	No	No	No	No	Yes	Yes	No	Yes	No	No	No	No	Ex-smoker	No	Atrial fibrillation	No	No	No	106	No	No	83	36	6.3	5.2	5.7	1.1	1.0	Yes	Yes	42	No	160	110	91	Normal	No	No
258	TC	GG	84	No	Yes	No	No	No	No	1	No	No	No	No	No	No	No	No	No	No	No	No	No	Never-smoker	No	Normal sinus rhythm	No	No	No	80	No	Yes	100	44	5.0	3.9	2.7	1.0	0.9	Yes	Yes	36	No	110	70	54	Normal	Yes	No
259	T		96	Yes	No	No	No	No	Yes	2	No	No	No	Yes	No	Yes	No	No	No	No	No	Yes	No	Ex-smoker	Yes	Normal sinus rhythm	Yes	No	No	134	Yes	No	58	32	6.5	5.5	3.9	1.2	1.1	Yes	Yes	43	No	125	80	81	Normal	No	No
260	T	GG	22	Yes	No	No	No	No	No	3	Yes	Yes	No	Yes	No	Yes	Yes	Yes	No	No	No	Yes	No	Never-smoker	Yes	Normal sinus rhythm	No	No	No	98	Yes	No	114	29	7.6	6.1	6.0	1.1	1.0	Yes	Yes	56	Yes	110	60	76	Normal	No	No
261	T	GG	43	No	No	No	No	No	Yes	2	No	No	No	No	No	No	No	No	No	No	No	No	No	Ex-smoker	Yes	Normal sinus rhythm	Yes	No	No	174	No	No	49	22	7.8	7.0	4.1	0.9	0.9	Yes	No		No	120	84	67	Normal	No	No
262	C		106	No	Yes	No	No	No	No	1	No	No	No	No	Yes	No	No	No	Yes	No	No	No	No	Never-smoker	No	Atrial fibrillation	No	No	No	112	No	No	70	35	5.9	4.9	3.4	1.2	1.1	No	No		No	80	60	91	Normal	No	No
263	C	GC	19	No	No	No	No	No	Yes	3	No	No	No	No	No	No	No	No	Yes	No	No	No	No	Ex-smoker	Yes	Atrial fibrillation	No	No	No	96	No	No	70	44	5.4	4.2	4.9	1.1	0.9	No	No	31	No	120	80	102	Normal	No	No
264	T	GG	36	No	No	No	Yes	No	No	1	No	No	No	No	No	No	Yes	No	No	No	No	No	No	Never-smoker	No	Atrial fibrillation	No	No	No	86	No	Yes	94	19	6.7	6.1	5.4	1.1	1.0	No	No		No	110	80	92	Normal	No	No
265	T	GG	108	Yes	No	No	No	No	Yes	1	Yes	No	Yes	No	Yes	No	No	No	No	No	No	No	No	Ex-smoker	Yes	Normal sinus rhythm	No	No	No	124	Yes	No	60	37	6.7	5.3	5.7	0.9	1.0	Yes	Yes		Yes	130	78	84	Normal	No	No
266	T	GG	4	No	Yes	No	No	No	No	1	No	No	No	No	No	No	No	No	No	No	No	No	No	Never-smoker	No	Normal sinus rhythm	No	No	No	86	No	Yes	128	34	6.0	5.0	3.7	1.0	0.9	Yes	Yes		No	106	72	49	Normal	No	No
267	C	GG	24	Yes	No	No	No	No	No	2	Yes	No	Yes	No	No	Yes	No	Yes	No	No	No	No	No	Never-smoker	No	Normal sinus rhythm	No	No	No	94	Yes	No	85	36	5.3	4.6	4.0	0.9	0.9	No	Yes	46	Yes	152	80	65	Normal	Yes	No
268	C	GG	5	No	No	Yes	No	No	No	1	No	No	No	No	No	Yes	No	No	No	No	No	No	No	Never-smoker	No	Atrial fibrillation	No	Yes	No	158	No	No	121	44	6.2	4.5	4.7	1.3	1.4	No	Yes	28	No	140	80	88	Normal	No	No
269	T	GC	72	Yes	No	No	No	No	Yes	4	No	Yes	No	Yes	Yes	Yes	No	No	No	No	No	Yes	Yes	Ex-smoker	Yes	Atrial fibrillation	No	No	No	200	No	No	86	12	7.5	7.1	6.7	0.8	0.9			57	Yes	82	50	54	Elevated	No	Yes
270	C	GG	18	No	No	Yes	No	No	No	3	No	No	No	No	No	Yes	Yes	Yes	No	No	Yes	Yes	No	Ex-smoker	Yes	Normal sinus rhythm	No	No	No		No	No	63	39	5.3	4.3	4.0	1.1	1.0		Yes	64	No	182	100	56	Normal	No	No
271	C	GG	120	Yes	No	No	No	No	No	3	No	Yes	Yes	No	No	Yes	No	No	No	No	No	Yes	Yes	Ex-smoker	No	Normal sinus rhythm	No	Yes	No	176	Yes	No	85	28	6.1	5.3	4.9	1.0	0.9	Yes	Yes	30	No	86	60	60	Elevated	No	No
272	T	GG	6	No	No	Yes	No	No	Yes	1	No	No	No	No	No	Yes	No	No	No	No	No	No	Yes	Ex-smoker	Yes	Normal sinus rhythm	No	Yes	No	172	No	No	69	28	6.0	5.2	4.7	1.1	0.9	Yes	Yes	57	No	130	78	67	Normal	No	No
273	T	GG	63	Yes	No	No	No	No	No	3	Yes	Yes	No	Yes	No	No	No	No	No	No	No	Yes	No	Ex-smoker	No	Normal sinus rhythm	No	No	Yes	122	Yes	No	65	34	8.2	6.4	5.5	1.2	1.0	Yes	Yes		Yes	160	100	86	Normal	No	No
274	CC	GG	96	No	Yes	No	No	No	No	2	No	No	No	No	No	Yes	No	Yes	No	No	No	No	No	Never-smoker	No	Normal sinus rhythm	Yes	No	No	158	No	No	81	32	6.4	5.7	3.3	0.8	0.9	Yes	Yes		No	126	70	62	Normal	No	No
275	C	GG	192	No	No	No	Yes	No	No	2	No	No	No	No	No	No	No	No	No	No	No	No	No	Never-smoker	No	Normal sinus rhythm	Yes	No	No	168	No	No	51	15	8.7	8.1	5.8	0.8	0.8	Yes	Yes	40	Yes	90	70	64	Normal	No	No
276	T	GG	5	Yes	No	No	No	No	No	2	Yes	No	No	No	No	No	No	Yes	No	No	No	No	Yes	Ex-smoker	No	Normal sinus rhythm	No	No	No	120	Yes	No	57	21	6.0	5.4	4.5	0.7	0.9	Yes	No		Yes	120	80	63	Normal	No	No
277	TT	GG	6	Yes	No	No	No	No	No	3	Yes	No	No	Yes	No	Yes	No	Yes	No	No	No	No	Yes	Current smoker	No	Normal sinus rhythm	Yes	No	No	152	Yes	No	90	36	5.2	4.3	4.5	1.0	1.0	Yes	Yes	45	Yes	96	60	56	Elevated	No	No
278	CC	GG	60	Yes	No	Yes	No	No	No	3	Yes	No	No	No	No	Yes	No	No	No	No	No	No	No	Never-smoker	No	Atrial fibrillation	No	Yes	No	128	Yes	No	68	41	5.0	4.0	5.1	1.3	1.3	Yes	Yes	40	No	150	72	72	Normal	No	No
279	C	GG	7	No	No	No	No	No	Yes	3	No	No	No	No	No	No	No	No	No	No	No	No	No	Never-smoker	Yes	Normal sinus rhythm	No	No	No	108	No	No	85	31	7.6	6.7	5.6	1.1	1.0	Yes	Yes		Yes	110	60	73	Normal	No	No
280	C	GG	35	Yes	No	No	No	No	No	3	Yes	No	No	Yes	No	Yes	Yes	No	Yes	No	No	Yes	No	Never-smoker	No	Normal sinus rhythm	No	No	No	92	Yes	No	80	35	5.8	4.8	5.1	1.0	1.0	Yes	Yes	53	Yes	130	80	96	Normal	No	No
281	CC	GG	36	Yes	No	No	No	No	No	4	Yes	No	No	No	No	Yes	No	No	No	No	No	No	No	Ex-smoker	Yes	Atrial fibrillation	No	No	No	76	Yes	No	107	15	6.5	5.8	5.5	0.9	0.7	Yes	Yes		No	108	80	77	Elevated	Yes	Yes
282	T	GG	21	No	No	Yes	No	No	No	2	No	No	No	No	Yes	Yes	No	No	No	No	No	Yes	No	Never-smoker	No	Atrial fibrillation	Yes	No	No	188	No	No	70	25	5.1	4.5	5.0	2.0	1.9	Yes	Yes	35	No	120	80	63	Normal	No	No
283	TT	GG	66	No	Yes	No	No	No	No	3	No	No	No	No	No	No	No	No	No	No	No	No	No	Never-smoker	No	Atrial fibrillation	No	Yes	No	146	Yes	No	80	22	4.9	4.4	4.6	1.0	1.0	Yes	Yes	31	No	106	68	48	Elevated	No	No
284	TT	GG	2	No	No	Yes	No	No	No	3	No	No	No	No	No	Yes	No	No	No	No	No	Yes	No	Never-smoker	No	Atrial fibrillation	Yes	No	No	140	No	Yes	65	38	8.4	6.8	7.0	0.8	0.8	Yes	Yes	62	No	110	75	61	Normal	No	No
285	C	GG	48	No	No	Yes	No	No	No	2	No	Yes	No	No	No	Yes	No	Yes	No	No	No	No	No	Never-smoker	No	Normal sinus rhythm	No	No	Yes	124	No	No	72	23	7.3	6.2	5.1	0.9	1.1	No	No		No	210	140	114	Normal	No	No
286	TC	GG	12	No	No	Yes	No	No	No	1	No	No	No	No	No	Yes	No	No	Yes	No	No	No	No	Never-smoker	No	Atrial fibrillation	No	No	No	100	No	No	72	37	6.0	4.9	4.9	1.3	1.2	Yes	Yes	37	No	140	84	96	Normal	No	No
287	C	GG	6	Yes	No	No	No	No	No	3	Yes	Yes	No	Yes	No	No	No	No	No	No	No	No	No	Never-smoker	No	Normal sinus rhythm	No	No	No	108	Yes	No	62	29	6.2	4.9	3.6	1.1	1.1	Yes	Yes	35	Yes	100	64	72	Elevated	Yes	No
288	C	GG	3	No	No	No	No	No	Yes	1	No	No	No	No	No	No	No	No	No	No	No	No	No	Ex-smoker	Yes	Normal sinus rhythm	No	No	No	100	No	No	59	23	7.2	6.4	5.4	1.0	1.1	Yes	Yes		No	100	70	71	Normal	No	No
289	C	GG	84	No	No	Yes	No	No	No	1	No	No	No	No	No	Yes	No	No	Yes	No	No	Yes	No	Never-smoker	No	Normal sinus rhythm	No	No	Yes	156	No	No	107	32	7.1	6.0	5.0	1.0	1.0	Yes	Yes	66	No	170	110	106	Normal	No	Yes
290	T	GG	168	No	Yes	No	No	No	No	3	No	No	No	No	No	No	Yes	No	Yes	No	No	No	No	Ex-smoker	No	Atrial fibrillation	Yes	No	No	162	No	No	88	23	8.2	7.3	6.9	1.0	1.0	Yes	Yes	37	No	90	60	120	Normal	No	No
291	T	GG	132	No	No	Yes	No	No	No	3	No	No	No	No	No	Yes	Yes	No	No	No	No	Yes	No	Ex-smoker	Yes	Normal sinus rhythm	Yes	No	No	174	No	No	65	34	6.7	5.6	3.7	1.0	1.1	No	No		No	132	98	87	Elevated	Yes	Yes
292	TT	GG	36	No	No	No	No	Yes	No	1	Yes	No	No	No	No	No	No	No	No	No	No	No	No	Current smoker	No	Atrial fibrillation	No	No	No	160	No	No	66	29	6.1	4.1	3.9	1.1	1.1	No	No		Yes	100	62	53	Normal	No	No
293	T	GG	84	Yes	No	No	No	No	No	3	Yes	No	No	Yes	No	Yes	No	No	Yes	No	No	No	Yes	Never-smoker	No	Normal sinus rhythm	Yes	No	No	142	No	Yes	90	13	10.0	9.4	6.4	1.0	1.0	Yes	Yes	72	No	160	110	130	Normal	No	No
294	C	GG	6	No	No	Yes	No	No	Yes	3	No	No	No	No	No	Yes	No	No	Yes	No	No	Yes	No	Never-smoker	Yes	Normal sinus rhythm	Yes	No	No	150	No	No	85	24	6.9	6.1	5.2	1.0	1.0	Yes	Yes	34	No	112	72	108	Normal	No	No
295	C	GG	84	No	No	No	No	No	Yes	1	No	No	No	No	No	No	No	No	No	No	No	No	No	Ex-smoker	Yes	Normal sinus rhythm	No	No	No	102	Yes	Yes	113	31		6.7	4.7	0.9	0.9	Yes	Yes	52	Yes	110	80	73	Normal	No	No
296	C	GG	12	No	No	No	Yes	No	No	2	No	No	No	No	No	Yes	No	No	No	Yes	No	No	No	Never-smoker	No	Normal sinus rhythm	No	No	No	90	No	Yes	90	22	5.4	4.8	3.6	1.1	1.0	Yes	Yes		No	158	110	49	Normal	No	No
297	CC	GG	108	Yes	No	No	No	No	No	1	Yes	No	No	No	No	Yes	Yes	Yes	No	No	No	No	No	Never-smoker	No	Normal sinus rhythm	Yes	No	No	164	Yes	No	76	41	5.5	4.4	3.7	0.9	0.8	Yes	Yes	35	Yes	130	80	57	Normal	No	No
298	C	GG	36	No	Yes	No	No	No	No	2	No	No	No	No	No	No	No	No	No	No	No	No	No	Ex-smoker	No	Normal sinus rhythm	No	No	Yes	134	Yes	No	65	18	7.0	6.4	3.4	1.0	0.9	No	No		No	100	80	72	Normal	No	No
299	C	GG	204	Yes	No	No	No	No	No	2	Yes	No	No	No	Yes	Yes	Yes	Yes	No	No	No	Yes	No	Ex-smoker	No	Atrial fibrillation	Yes	No	No	200	No	No	60	24	6.7	6.2	4.6	1.4	1.1	No	No	51	Yes	115	85	78	Normal	No	No
300	TT	GG	72	Yes	No	No	No	No	No	2	Yes	Yes	No	Yes	No	Yes	No	No	No	No	No	No	Yes	Current smoker	No	Normal sinus rhythm	No	No	No	120	No	Yes	106	14	7.7	7.2	4.5	0.8	0.8	Yes	Yes	61	No	140	104	62	Normal	No	No
[truncated: 16 more columns]
